# Supplementary material for: Rational design of inducible CRISPR guide RNAs for de novo assembly of transcriptional programs
Source: Nat Commun. 2017 Mar 3;8:14633. doi: 10.1038/ncomms14633 (PMC5339017; doi:10.1038/ncomms14633)
Supplement: Supplementary Software — The SBHFold algorithm has been created to facilitate the design of ASO responsive iSBH structures sharing a common sensing loop sequence (see Supplementary Fig. 10 for in-depth explanation of the algorithm). Additionally, several smaller programs were included in the SBHFold suite to allow users to carry out the following operations: (1) Generate all SBH(x)-spacer hairpins for a given spacer sequence, where x varies between 0 and 20 (or length of the spacer sequence) and stands for the number of free spacer nucleotides (RNA sequences, minimal free energy (MFE), predicted structure, and cloning primers are outputted for each entry); (2) Given a SBH(0)- spacer hairpin, create all bulged SBHs by sliding a user defined bulged pattern along the SBH stem (RNA sequences, minimal free energy (MFE), predicted structure, and cloning primers are outputted for each entry); (3) Evolve a portion of the SBH RNA sequence to satisfy a user-defined RNA secondary structure, by searching over all possible sequences; (4) Evolve a portion of the SBH RNA sequence to satisfy a user-defined RNA secondary structure using a custom made genetic algorithm (optimization from RNA sequence pool). The entire suite has been written in Java on the Eclipse IDE (Luna Service Release 2 (4.4.2)) and a running commented example for each of the aforementioned programs is provided in the ‘Main.java' file. A more comprehensive step-by-step example illustrating the use of SBHFold for the evolution of a shared ASO sensing loop is provided in the same file. After unzipping the archive, the SBHFold program can be imported in the Eclipse IDE (Luna Service Release 2 (4.4.2)) as a new project. Note that SBHFold requires installation of the command line version of NUPACK to run correctly. This source code can be downloaded for free at http://www.nupack.org/downloads. The SBHFold zip archive contains the following folders: 1) bin and src: contain the binary and source codes of the Java project respectively. Of import [file ncomms14633-s2.zip › SBHFold_v1/output/Chart.js-master/Chart.js]

/*!
 * Chart.js
 * http://chartjs.org/
 * Version: 1.0.2
 *
 * Copyright 2015 Nick Downie
 * Released under the MIT license
 * https://github.com/nnnick/Chart.js/blob/master/LICENSE.md
 */


(function(){

	"use strict";

	//Declare root variable - window in the browser, global on the server
	var root = this,
		previous = root.Chart;

	//Occupy the global variable of Chart, and create a simple base class
	var Chart = function(context){
		var chart = this;
		this.canvas = context.canvas;

		this.ctx = context;

		//Variables global to the chart
		var computeDimension = function(element,dimension)
		{
			if (element['offset'+dimension])
			{
				return element['offset'+dimension];
			}
			else
			{
				return document.defaultView.getComputedStyle(element).getPropertyValue(dimension);
			}
		}

		var width = this.width = computeDimension(context.canvas,'Width');
		var height = this.height = computeDimension(context.canvas,'Height');

		// Firefox requires this to work correctly
		context.canvas.width  = width;
		context.canvas.height = height;

		var width = this.width = context.canvas.width;
		var height = this.height = context.canvas.height;
		this.aspectRatio = this.width / this.height;
		//High pixel density displays - multiply the size of the canvas height/width by the device pixel ratio, then scale.
		helpers.retinaScale(this);

		return this;
	};
	//Globally expose the defaults to allow for user updating/changing
	Chart.defaults = {
		global: {
			// Boolean - Whether to animate the chart
			animation: true,

			// Number - Number of animation steps
			animationSteps: 60,

			// String - Animation easing effect
			animationEasing: "easeOutQuart",

			// Boolean - If we should show the scale at all
			showScale: true,

			// Boolean - If we want to override with a hard coded scale
			scaleOverride: false,

			// ** Required if scaleOverride is true **
			// Number - The number of steps in a hard coded scale
			scaleSteps: null,
			// Number - The value jump in the hard coded scale
			scaleStepWidth: null,
			// Number - The scale starting value
			scaleStartValue: null,

			// String - Colour of the scale line
			scaleLineColor: "rgba(0,0,0,.1)",

			// Number - Pixel width of the scale line
			scaleLineWidth: 1,

			// Boolean - Whether to show labels on the scale
			scaleShowLabels: true,

			// Interpolated JS string - can access value
			scaleLabel: "<%=value%>",

			// Boolean - Whether the scale should stick to integers, and not show any floats even if drawing space is there
			scaleIntegersOnly: true,

			// Boolean - Whether the scale should start at zero, or an order of magnitude down from the lowest value
			scaleBeginAtZero: false,

			// String - Scale label font declaration for the scale label
			scaleFontFamily: "'Helvetica Neue', 'Helvetica', 'Arial', sans-serif",

			// Number - Scale label font size in pixels
			scaleFontSize: 12,

			// String - Scale label font weight style
			scaleFontStyle: "normal",

			// String - Scale label font colour
			scaleFontColor: "#666",

			// Boolean - whether or not the chart should be responsive and resize when the browser does.
			responsive: false,

			// Boolean - whether to maintain the starting aspect ratio or not when responsive, if set to false, will take up entire container
			maintainAspectRatio: true,

			// Boolean - Determines whether to draw tooltips on the canvas or not - attaches events to touchmove & mousemove
			showTooltips: true,

			// Boolean - Determines whether to draw built-in tooltip or call custom tooltip function
			customTooltips: false,

			// Array - Array of string names to attach tooltip events
			tooltipEvents: ["mousemove", "touchstart", "touchmove", "mouseout"],

			// String - Tooltip background colour
			tooltipFillColor: "rgba(0,0,0,0.8)",

			// String - Tooltip label font declaration for the scale label
			tooltipFontFamily: "'Helvetica Neue', 'Helvetica', 'Arial', sans-serif",

			// Number - Tooltip label font size in pixels
			tooltipFontSize: 14,

			// String - Tooltip font weight style
			tooltipFontStyle: "normal",

			// String - Tooltip label font colour
			tooltipFontColor: "#fff",

			// String - Tooltip title font declaration for the scale label
			tooltipTitleFontFamily: "'Helvetica Neue', 'Helvetica', 'Arial', sans-serif",

			// Number - Tooltip title font size in pixels
			tooltipTitleFontSize: 14,

			// String - Tooltip title font weight style
			tooltipTitleFontStyle: "bold",

			// String - Tooltip title font colour
			tooltipTitleFontColor: "#fff",

			// Number - pixel width of padding around tooltip text
			tooltipYPadding: 6,

			// Number - pixel width of padding around tooltip text
			tooltipXPadding: 6,

			// Number - Size of the caret on the tooltip
			tooltipCaretSize: 8,

			// Number - Pixel radius of the tooltip border
			tooltipCornerRadius: 6,

			// Number - Pixel offset from point x to tooltip edge
			tooltipXOffset: 10,

			// String - Template string for single tooltips
			tooltipTemplate: "<%if (label){%><%=label%>: <%}%><%= value %>",

			// String - Template string for single tooltips
			multiTooltipTemplate: "<%= value %>",

			// String - Colour behind the legend colour block
			multiTooltipKeyBackground: '#fff',

			// Function - Will fire on animation progression.
			onAnimationProgress: function(){},

			// Function - Will fire on animation completion.
			onAnimationComplete: function(){}

		}
	};

	//Create a dictionary of chart types, to allow for extension of existing types
	Chart.types = {};

	//Global Chart helpers object for utility methods and classes
	var helpers = Chart.helpers = {};

		//-- Basic js utility methods
	var each = helpers.each = function(loopable,callback,self){
			var additionalArgs = Array.prototype.slice.call(arguments, 3);
			// Check to see if null or undefined firstly.
			if (loopable){
				if (loopable.length === +loopable.length){
					var i;
					for (i=0; i<loopable.length; i++){
						callback.apply(self,[loopable[i], i].concat(additionalArgs));
					}
				}
				else{
					for (var item in loopable){
						callback.apply(self,[loopable[item],item].concat(additionalArgs));
					}
				}
			}
		},
		clone = helpers.clone = function(obj){
			var objClone = {};
			each(obj,function(value,key){
				if (obj.hasOwnProperty(key)) objClone[key] = value;
			});
			return objClone;
		},
		extend = helpers.extend = function(base){
			each(Array.prototype.slice.call(arguments,1), function(extensionObject) {
				each(extensionObject,function(value,key){
					if (extensionObject.hasOwnProperty(key)) base[key] = value;
				});
			});
			return base;
		},
		merge = helpers.merge = function(base,master){
			//Merge properties in left object over to a shallow clone of object right.
			var args = Array.prototype.slice.call(arguments,0);
			args.unshift({});
			return extend.apply(null, args);
		},
		indexOf = helpers.indexOf = function(arrayToSearch, item){
			if (Array.prototype.indexOf) {
				return arrayToSearch.indexOf(item);
			}
			else{
				for (var i = 0; i < arrayToSearch.length; i++) {
					if (arrayToSearch[i] === item) return i;
				}
				return -1;
			}
		},
		where = helpers.where = function(collection, filterCallback){
			var filtered = [];

			helpers.each(collection, function(item){
				if (filterCallback(item)){
					filtered.push(item);
				}
			});

			return filtered;
		},
		findNextWhere = helpers.findNextWhere = function(arrayToSearch, filterCallback, startIndex){
			// Default to start of the array
			if (!startIndex){
				startIndex = -1;
			}
			for (var i = startIndex + 1; i < arrayToSearch.length; i++) {
				var currentItem = arrayToSearch[i];
				if (filterCallback(currentItem)){
					return currentItem;
				}
			}
		},
		findPreviousWhere = helpers.findPreviousWhere = function(arrayToSearch, filterCallback, startIndex){
			// Default to end of the array
			if (!startIndex){
				startIndex = arrayToSearch.length;
			}
			for (var i = startIndex - 1; i >= 0; i--) {
				var currentItem = arrayToSearch[i];
				if (filterCallback(currentItem)){
					return currentItem;
				}
			}
		},
		inherits = helpers.inherits = function(extensions){
			//Basic javascript inheritance based on the model created in Backbone.js
			var parent = this;
			var ChartElement = (extensions && extensions.hasOwnProperty("constructor")) ? extensions.constructor : function(){ return parent.apply(this, arguments); };

			var Surrogate = function(){ this.constructor = ChartElement;};
			Surrogate.prototype = parent.prototype;
			ChartElement.prototype = new Surrogate();

			ChartElement.extend = inherits;

			if (extensions) extend(ChartElement.prototype, extensions);

			ChartElement.__super__ = parent.prototype;

			return ChartElement;
		},
		noop = helpers.noop = function(){},
		uid = helpers.uid = (function(){
			var id=0;
			return function(){
				return "chart-" + id++;
			};
		})(),
		warn = helpers.warn = function(str){
			//Method for warning of errors
			if (window.console && typeof window.console.warn == "function") console.warn(str);
		},
		amd = helpers.amd = (typeof define == 'function' && define.amd),
		//-- Math methods
		isNumber = helpers.isNumber = function(n){
			return !isNaN(parseFloat(n)) && isFinite(n);
		},
		max = helpers.max = function(array){
			return Math.max.apply( Math, array );
		},
		min = helpers.min = function(array){
			return Math.min.apply( Math, array );
		},
		cap = helpers.cap = function(valueToCap,maxValue,minValue){
			if(isNumber(maxValue)) {
				if( valueToCap > maxValue ) {
					return maxValue;
				}
			}
			else if(isNumber(minValue)){
				if ( valueToCap < minValue ){
					return minValue;
				}
			}
			return valueToCap;
		},
		getDecimalPlaces = helpers.getDecimalPlaces = function(num){
			if (num%1!==0 && isNumber(num)){
				return num.toString().split(".")[1].length;
			}
			else {
				return 0;
			}
		},
		toRadians = helpers.radians = function(degrees){
			return degrees * (Math.PI/180);
		},
		// Gets the angle from vertical upright to the point about a centre.
		getAngleFromPoint = helpers.getAngleFromPoint = function(centrePoint, anglePoint){
			var distanceFromXCenter = anglePoint.x - centrePoint.x,
				distanceFromYCenter = anglePoint.y - centrePoint.y,
				radialDistanceFromCenter = Math.sqrt( distanceFromXCenter * distanceFromXCenter + distanceFromYCenter * distanceFromYCenter);


			var angle = Math.PI * 2 + Math.atan2(distanceFromYCenter, distanceFromXCenter);

			//If the segment is in the top left quadrant, we need to add another rotation to the angle
			if (distanceFromXCenter < 0 && distanceFromYCenter < 0){
				angle += Math.PI*2;
			}

			return {
				angle: angle,
				distance: radialDistanceFromCenter
			};
		},
		aliasPixel = helpers.aliasPixel = function(pixelWidth){
			return (pixelWidth % 2 === 0) ? 0 : 0.5;
		},
		splineCurve = helpers.splineCurve = function(FirstPoint,MiddlePoint,AfterPoint,t){
			//Props to Rob Spencer at scaled innovation for his post on splining between points
			//http://scaledinnovation.com/analytics/splines/aboutSplines.html
			var d01=Math.sqrt(Math.pow(MiddlePoint.x-FirstPoint.x,2)+Math.pow(MiddlePoint.y-FirstPoint.y,2)),
				d12=Math.sqrt(Math.pow(AfterPoint.x-MiddlePoint.x,2)+Math.pow(AfterPoint.y-MiddlePoint.y,2)),
				fa=t*d01/(d01+d12),// scaling factor for triangle Ta
				fb=t*d12/(d01+d12);
			return {
				inner : {
					x : MiddlePoint.x-fa*(AfterPoint.x-FirstPoint.x),
					y : MiddlePoint.y-fa*(AfterPoint.y-FirstPoint.y)
				},
				outer : {
					x: MiddlePoint.x+fb*(AfterPoint.x-FirstPoint.x),
					y : MiddlePoint.y+fb*(AfterPoint.y-FirstPoint.y)
				}
			};
		},
		calculateOrderOfMagnitude = helpers.calculateOrderOfMagnitude = function(val){
			return Math.floor(Math.log(val) / Math.LN10);
		},
		calculateScaleRange = helpers.calculateScaleRange = function(valuesArray, drawingSize, textSize, startFromZero, integersOnly){

			//Set a minimum step of two - a point at the top of the graph, and a point at the base
			var minSteps = 2,
				maxSteps = Math.floor(drawingSize/(textSize * 1.5)),
				skipFitting = (minSteps >= maxSteps);

			var maxValue = max(valuesArray),
				minValue = min(valuesArray);

			// We need some degree of seperation here to calculate the scales if all the values are the same
			// Adding/minusing 0.5 will give us a range of 1.
			if (maxValue === minValue){
				maxValue += 0.5;
				// So we don't end up with a graph with a negative start value if we've said always start from zero
				if (minValue >= 0.5 && !startFromZero){
					minValue -= 0.5;
				}
				else{
					// Make up a whole number above the values
					maxValue += 0.5;
				}
			}

			var	valueRange = Math.abs(maxValue - minValue),
				rangeOrderOfMagnitude = calculateOrderOfMagnitude(valueRange),
				graphMax = Math.ceil(maxValue / (1 * Math.pow(10, rangeOrderOfMagnitude))) * Math.pow(10, rangeOrderOfMagnitude),
				graphMin = (startFromZero) ? 0 : Math.floor(minValue / (1 * Math.pow(10, rangeOrderOfMagnitude))) * Math.pow(10, rangeOrderOfMagnitude),
				graphRange = graphMax - graphMin,
				stepValue = Math.pow(10, rangeOrderOfMagnitude),
				numberOfSteps = Math.round(graphRange / stepValue);

			//If we have more space on the graph we'll use it to give more definition to the data
			while((numberOfSteps > maxSteps || (numberOfSteps * 2) < maxSteps) && !skipFitting) {
				if(numberOfSteps > maxSteps){
					stepValue *=2;
					numberOfSteps = Math.round(graphRange/stepValue);
					// Don't ever deal with a decimal number of steps - cancel fitting and just use the minimum number of steps.
					if (numberOfSteps % 1 !== 0){
						skipFitting = true;
					}
				}
				//We can fit in double the amount of scale points on the scale
				else{
					//If user has declared ints only, and the step value isn't a decimal
					if (integersOnly && rangeOrderOfMagnitude >= 0){
						//If the user has said integers only, we need to check that making the scale more granular wouldn't make it a float
						if(stepValue/2 % 1 === 0){
							stepValue /=2;
							numberOfSteps = Math.round(graphRange/stepValue);
						}
						//If it would make it a float break out of the loop
						else{
							break;
						}
					}
					//If the scale doesn't have to be an int, make the scale more granular anyway.
					else{
						stepValue /=2;
						numberOfSteps = Math.round(graphRange/stepValue);
					}

				}
			}

			if (skipFitting){
				numberOfSteps = minSteps;
				stepValue = graphRange / numberOfSteps;
			}

			return {
				steps : numberOfSteps,
				stepValue : stepValue,
				min : graphMin,
				max	: graphMin + (numberOfSteps * stepValue)
			};

		},
		/* jshint ignore:start */
		// Blows up jshint errors based on the new Function constructor
		//Templating methods
		//Javascript micro templating by John Resig - source at http://ejohn.org/blog/javascript-micro-templating/
		template = helpers.template = function(templateString, valuesObject){

			// If templateString is function rather than string-template - call the function for valuesObject

			if(templateString instanceof Function){
			 	return templateString(valuesObject);
		 	}

			var cache = {};
			function tmpl(str, data){
				// Figure out if we're getting a template, or if we need to
				// load the template - and be sure to cache the result.
				var fn = !/\W/.test(str) ?
				cache[str] = cache[str] :

				// Generate a reusable function that will serve as a template
				// generator (and which will be cached).
				new Function("obj",
					"var p=[],print=function(){p.push.apply(p,arguments);};" +

					// Introduce the data as local variables using with(){}
					"with(obj){p.push('" +

					// Convert the template into pure JavaScript
					str
						.replace(/[\r\t\n]/g, " ")
						.split("<%").join("\t")
						.replace(/((^|%>)[^\t]*)'/g, "$1\r")
						.replace(/\t=(.*?)%>/g, "',$1,'")
						.split("\t").join("');")
						.split("%>").join("p.push('")
						.split("\r").join("\\'") +
					"');}return p.join('');"
				);

				// Provide some basic currying to the user
				return data ? fn( data ) : fn;
			}
			return tmpl(templateString,valuesObject);
		},
		/* jshint ignore:end */
		generateLabels = helpers.generateLabels = function(templateString,numberOfSteps,graphMin,stepValue){
			var labelsArray = new Array(numberOfSteps);
			if (labelTemplateString){
				each(labelsArray,function(val,index){
					labelsArray[index] = template(templateString,{value: (graphMin + (stepValue*(index+1)))});
				});
			}
			return labelsArray;
		},
		//--Animation methods
		//Easing functions adapted from Robert Penner's easing equations
		//http://www.robertpenner.com/easing/
		easingEffects = helpers.easingEffects = {
			linear: function (t) {
				return t;
			},
			easeInQuad: function (t) {
				return t * t;
			},
			easeOutQuad: function (t) {
				return -1 * t * (t - 2);
			},
			easeInOutQuad: function (t) {
				if ((t /= 1 / 2) < 1) return 1 / 2 * t * t;
				return -1 / 2 * ((--t) * (t - 2) - 1);
			},
			easeInCubic: function (t) {
				return t * t * t;
			},
			easeOutCubic: function (t) {
				return 1 * ((t = t / 1 - 1) * t * t + 1);
			},
			easeInOutCubic: function (t) {
				if ((t /= 1 / 2) < 1) return 1 / 2 * t * t * t;
				return 1 / 2 * ((t -= 2) * t * t + 2);
			},
			easeInQuart: function (t) {
				return t * t * t * t;
			},
			easeOutQuart: function (t) {
				return -1 * ((t = t / 1 - 1) * t * t * t - 1);
			},
			easeInOutQuart: function (t) {
				if ((t /= 1 / 2) < 1) return 1 / 2 * t * t * t * t;
				return -1 / 2 * ((t -= 2) * t * t * t - 2);
			},
			easeInQuint: function (t) {
				return 1 * (t /= 1) * t * t * t * t;
			},
			easeOutQuint: function (t) {
				return 1 * ((t = t / 1 - 1) * t * t * t * t + 1);
			},
			easeInOutQuint: function (t) {
				if ((t /= 1 / 2) < 1) return 1 / 2 * t * t * t * t * t;
				return 1 / 2 * ((t -= 2) * t * t * t * t + 2);
			},
			easeInSine: function (t) {
				return -1 * Math.cos(t / 1 * (Math.PI / 2)) + 1;
			},
			easeOutSine: function (t) {
				return 1 * Math.sin(t / 1 * (Math.PI / 2));
			},
			easeInOutSine: function (t) {
				return -1 / 2 * (Math.cos(Math.PI * t / 1) - 1);
			},
			easeInExpo: function (t) {
				return (t === 0) ? 1 : 1 * Math.pow(2, 10 * (t / 1 - 1));
			},
			easeOutExpo: function (t) {
				return (t === 1) ? 1 : 1 * (-Math.pow(2, -10 * t / 1) + 1);
			},
			easeInOutExpo: function (t) {
				if (t === 0) return 0;
				if (t === 1) return 1;
				if ((t /= 1 / 2) < 1) return 1 / 2 * Math.pow(2, 10 * (t - 1));
				return 1 / 2 * (-Math.pow(2, -10 * --t) + 2);
			},
			easeInCirc: function (t) {
				if (t >= 1) return t;
				return -1 * (Math.sqrt(1 - (t /= 1) * t) - 1);
			},
			easeOutCirc: function (t) {
				return 1 * Math.sqrt(1 - (t = t / 1 - 1) * t);
			},
			easeInOutCirc: function (t) {
				if ((t /= 1 / 2) < 1) return -1 / 2 * (Math.sqrt(1 - t * t) - 1);
				return 1 / 2 * (Math.sqrt(1 - (t -= 2) * t) + 1);
			},
			easeInElastic: function (t) {
				var s = 1.70158;
				var p = 0;
				var a = 1;
				if (t === 0) return 0;
				if ((t /= 1) == 1) return 1;
				if (!p) p = 1 * 0.3;
				if (a < Math.abs(1)) {
					a = 1;
					s = p / 4;
				} else s = p / (2 * Math.PI) * Math.asin(1 / a);
				return -(a * Math.pow(2, 10 * (t -= 1)) * Math.sin((t * 1 - s) * (2 * Math.PI) / p));
			},
			easeOutElastic: function (t) {
				var s = 1.70158;
				var p = 0;
				var a = 1;
				if (t === 0) return 0;
				if ((t /= 1) == 1) return 1;
				if (!p) p = 1 * 0.3;
				if (a < Math.abs(1)) {
					a = 1;
					s = p / 4;
				} else s = p / (2 * Math.PI) * Math.asin(1 / a);
				return a * Math.pow(2, -10 * t) * Math.sin((t * 1 - s) * (2 * Math.PI) / p) + 1;
			},
			easeInOutElastic: function (t) {
				var s = 1.70158;
				var p = 0;
				var a = 1;
				if (t === 0) return 0;
				if ((t /= 1 / 2) == 2) return 1;
				if (!p) p = 1 * (0.3 * 1.5);
				if (a < Math.abs(1)) {
					a = 1;
					s = p / 4;
				} else s = p / (2 * Math.PI) * Math.asin(1 / a);
				if (t < 1) return -0.5 * (a * Math.pow(2, 10 * (t -= 1)) * Math.sin((t * 1 - s) * (2 * Math.PI) / p));
				return a * Math.pow(2, -10 * (t -= 1)) * Math.sin((t * 1 - s) * (2 * Math.PI) / p) * 0.5 + 1;
			},
			easeInBack: function (t) {
				var s = 1.70158;
				return 1 * (t /= 1) * t * ((s + 1) * t - s);
			},
			easeOutBack: function (t) {
				var s = 1.70158;
				return 1 * ((t = t / 1 - 1) * t * ((s + 1) * t + s) + 1);
			},
			easeInOutBack: function (t) {
				var s = 1.70158;
				if ((t /= 1 / 2) < 1) return 1 / 2 * (t * t * (((s *= (1.525)) + 1) * t - s));
				return 1 / 2 * ((t -= 2) * t * (((s *= (1.525)) + 1) * t + s) + 2);
			},
			easeInBounce: function (t) {
				return 1 - easingEffects.easeOutBounce(1 - t);
			},
			easeOutBounce: function (t) {
				if ((t /= 1) < (1 / 2.75)) {
					return 1 * (7.5625 * t * t);
				} else if (t < (2 / 2.75)) {
					return 1 * (7.5625 * (t -= (1.5 / 2.75)) * t + 0.75);
				} else if (t < (2.5 / 2.75)) {
					return 1 * (7.5625 * (t -= (2.25 / 2.75)) * t + 0.9375);
				} else {
					return 1 * (7.5625 * (t -= (2.625 / 2.75)) * t + 0.984375);
				}
			},
			easeInOutBounce: function (t) {
				if (t < 1 / 2) return easingEffects.easeInBounce(t * 2) * 0.5;
				return easingEffects.easeOutBounce(t * 2 - 1) * 0.5 + 1 * 0.5;
			}
		},
		//Request animation polyfill - http://www.paulirish.com/2011/requestanimationframe-for-smart-animating/
		requestAnimFrame = helpers.requestAnimFrame = (function(){
			return window.requestAnimationFrame ||
				window.webkitRequestAnimationFrame ||
				window.mozRequestAnimationFrame ||
				window.oRequestAnimationFrame ||
				window.msRequestAnimationFrame ||
				function(callback) {
					return window.setTimeout(callback, 1000 / 60);
				};
		})(),
		cancelAnimFrame = helpers.cancelAnimFrame = (function(){
			return window.cancelAnimationFrame ||
				window.webkitCancelAnimationFrame ||
				window.mozCancelAnimationFrame ||
				window.oCancelAnimationFrame ||
				window.msCancelAnimationFrame ||
				function(callback) {
					return window.clearTimeout(callback, 1000 / 60);
				};
		})(),
		animationLoop = helpers.animationLoop = function(callback,totalSteps,easingString,onProgress,onComplete,chartInstance){

			var currentStep = 0,
				easingFunction = easingEffects[easingString] || easingEffects.linear;

			var animationFrame = function(){
				currentStep++;
				var stepDecimal = currentStep/totalSteps;
				var easeDecimal = easingFunction(stepDecimal);

				callback.call(chartInstance,easeDecimal,stepDecimal, currentStep);
				onProgress.call(chartInstance,easeDecimal,stepDecimal);
				if (currentStep < totalSteps){
					chartInstance.animationFrame = requestAnimFrame(animationFrame);
				} else{
					onComplete.apply(chartInstance);
				}
			};
			requestAnimFrame(animationFrame);
		},
		//-- DOM methods
		getRelativePosition = helpers.getRelativePosition = function(evt){
			var mouseX, mouseY;
			var e = evt.originalEvent || evt,
				canvas = evt.currentTarget || evt.srcElement,
				boundingRect = canvas.getBoundingClientRect();

			if (e.touches){
				mouseX = e.touches[0].clientX - boundingRect.left;
				mouseY = e.touches[0].clientY - boundingRect.top;

			}
			else{
				mouseX = e.clientX - boundingRect.left;
				mouseY = e.clientY - boundingRect.top;
			}

			return {
				x : mouseX,
				y : mouseY
			};

		},
		addEvent = helpers.addEvent = function(node,eventType,method){
			if (node.addEventListener){
				node.addEventListener(eventType,method);
			} else if (node.attachEvent){
				node.attachEvent("on"+eventType, method);
			} else {
				node["on"+eventType] = method;
			}
		},
		removeEvent = helpers.removeEvent = function(node, eventType, handler){
			if (node.removeEventListener){
				node.removeEventListener(eventType, handler, false);
			} else if (node.detachEvent){
				node.detachEvent("on"+eventType,handler);
			} else{
				node["on" + eventType] = noop;
			}
		},
		bindEvents = helpers.bindEvents = function(chartInstance, arrayOfEvents, handler){
			// Create the events object if it's not already present
			if (!chartInstance.events) chartInstance.events = {};

			each(arrayOfEvents,function(eventName){
				chartInstance.events[eventName] = function(){
					handler.apply(chartInstance, arguments);
				};
				addEvent(chartInstance.chart.canvas,eventName,chartInstance.events[eventName]);
			});
		},
		unbindEvents = helpers.unbindEvents = function (chartInstance, arrayOfEvents) {
			each(arrayOfEvents, function(handler,eventName){
				removeEvent(chartInstance.chart.canvas, eventName, handler);
			});
		},
		getMaximumWidth = helpers.getMaximumWidth = function(domNode){
			var container = domNode.parentNode;
			// TODO = check cross browser stuff with this.
			return container.clientWidth;
		},
		getMaximumHeight = helpers.getMaximumHeight = function(domNode){
			var container = domNode.parentNode;
			// TODO = check cross browser stuff with this.
			return container.clientHeight;
		},
		getMaximumSize = helpers.getMaximumSize = helpers.getMaximumWidth, // legacy support
		retinaScale = helpers.retinaScale = function(chart){
			var ctx = chart.ctx,
				width = chart.canvas.width,
				height = chart.canvas.height;

			if (window.devicePixelRatio) {
				ctx.canvas.style.width = width + "px";
				ctx.canvas.style.height = height + "px";
				ctx.canvas.height = height * window.devicePixelRatio;
				ctx.canvas.width = width * window.devicePixelRatio;
				ctx.scale(window.devicePixelRatio, window.devicePixelRatio);
			}
		},
		//-- Canvas methods
		clear = helpers.clear = function(chart){
			chart.ctx.clearRect(0,0,chart.width,chart.height);
		},
		fontString = helpers.fontString = function(pixelSize,fontStyle,fontFamily){
			return fontStyle + " " + pixelSize+"px " + fontFamily;
		},
		longestText = helpers.longestText = function(ctx,font,arrayOfStrings){
			ctx.font = font;
			var longest = 0;
			each(arrayOfStrings,function(string){
				var textWidth = ctx.measureText(string).width;
				longest = (textWidth > longest) ? textWidth : longest;
			});
			return longest;
		},
		drawRoundedRectangle = helpers.drawRoundedRectangle = function(ctx,x,y,width,height,radius){
			ctx.beginPath();
			ctx.moveTo(x + radius, y);
			ctx.lineTo(x + width - radius, y);
			ctx.quadraticCurveTo(x + width, y, x + width, y + radius);
			ctx.lineTo(x + width, y + height - radius);
			ctx.quadraticCurveTo(x + width, y + height, x + width - radius, y + height);
			ctx.lineTo(x + radius, y + height);
			ctx.quadraticCurveTo(x, y + height, x, y + height - radius);
			ctx.lineTo(x, y + radius);
			ctx.quadraticCurveTo(x, y, x + radius, y);
			ctx.closePath();
		};


	//Store a reference to each instance - allowing us to globally resize chart instances on window resize.
	//Destroy method on the chart will remove the instance of the chart from this reference.
	Chart.instances = {};

	Chart.Type = function(data,options,chart){
		this.options = options;
		this.chart = chart;
		this.id = uid();
		//Add the chart instance to the global namespace
		Chart.instances[this.id] = this;

		// Initialize is always called when a chart type is created
		// By default it is a no op, but it should be extended
		if (options.responsive){
			this.resize();
		}
		this.initialize.call(this,data);
	};

	//Core methods that'll be a part of every chart type
	extend(Chart.Type.prototype,{
		initialize : function(){return this;},
		clear : function(){
			clear(this.chart);
			return this;
		},
		stop : function(){
			// Stops any current animation loop occuring
			cancelAnimFrame(this.animationFrame);
			return this;
		},
		resize : function(callback){
			this.stop();
			var canvas = this.chart.canvas,
				newWidth = getMaximumWidth(this.chart.canvas),
				newHeight = this.options.maintainAspectRatio ? newWidth / this.chart.aspectRatio : getMaximumHeight(this.chart.canvas);

			canvas.width = this.chart.width = newWidth;
			canvas.height = this.chart.height = newHeight;

			retinaScale(this.chart);

			if (typeof callback === "function"){
				callback.apply(this, Array.prototype.slice.call(arguments, 1));
			}
			return this;
		},
		reflow : noop,
		render : function(reflow){
			if (reflow){
				this.reflow();
			}
			if (this.options.animation && !reflow){
				helpers.animationLoop(
					this.draw,
					this.options.animationSteps,
					this.options.animationEasing,
					this.options.onAnimationProgress,
					this.options.onAnimationComplete,
					this
				);
			}
			else{
				this.draw();
				this.options.onAnimationComplete.call(this);
			}
			return this;
		},
		generateLegend : function(){
			return template(this.options.legendTemplate,this);
		},
		destroy : function(){
			this.clear();
			unbindEvents(this, this.events);
			var canvas = this.chart.canvas;

			// Reset canvas height/width attributes starts a fresh with the canvas context
			canvas.width = this.chart.width;
			canvas.height = this.chart.height;

			// < IE9 doesn't support removeProperty
			if (canvas.style.removeProperty) {
				canvas.style.removeProperty('width');
				canvas.style.removeProperty('height');
			} else {
				canvas.style.removeAttribute('width');
				canvas.style.removeAttribute('height');
			}

			delete Chart.instances[this.id];
		},
		showTooltip : function(ChartElements, forceRedraw){
			// Only redraw the chart if we've actually changed what we're hovering on.
			if (typeof this.activeElements === 'undefined') this.activeElements = [];

			var isChanged = (function(Elements){
				var changed = false;

				if (Elements.length !== this.activeElements.length){
					changed = true;
					return changed;
				}

				each(Elements, function(element, index){
					if (element !== this.activeElements[index]){
						changed = true;
					}
				}, this);
				return changed;
			}).call(this, ChartElements);

			if (!isChanged && !forceRedraw){
				return;
			}
			else{
				this.activeElements = ChartElements;
			}
			this.draw();
			if(this.options.customTooltips){
				this.options.customTooltips(false);
			}
			if (ChartElements.length > 0){
				// If we have multiple datasets, show a MultiTooltip for all of the data points at that index
				if (this.datasets && this.datasets.length > 1) {
					var dataArray,
						dataIndex;

					for (var i = this.datasets.length - 1; i >= 0; i--) {
						dataArray = this.datasets[i].points || this.datasets[i].bars || this.datasets[i].segments;
						dataIndex = indexOf(dataArray, ChartElements[0]);
						if (dataIndex !== -1){
							break;
						}
					}
					var tooltipLabels = [],
						tooltipColors = [],
						medianPosition = (function(index) {

							// Get all the points at that particular index
							var Elements = [],
								dataCollection,
								xPositions = [],
								yPositions = [],
								xMax,
								yMax,
								xMin,
								yMin;
							helpers.each(this.datasets, function(dataset){
								dataCollection = dataset.points || dataset.bars || dataset.segments;
								if (dataCollection[dataIndex] && dataCollection[dataIndex].hasValue()){
									Elements.push(dataCollection[dataIndex]);
								}
							});

							helpers.each(Elements, function(element) {
								xPositions.push(element.x);
								yPositions.push(element.y);


								//Include any colour information about the element
								tooltipLabels.push(helpers.template(this.options.multiTooltipTemplate, element));
								tooltipColors.push({
									fill: element._saved.fillColor || element.fillColor,
									stroke: element._saved.strokeColor || element.strokeColor
								});

							}, this);

							yMin = min(yPositions);
							yMax = max(yPositions);

							xMin = min(xPositions);
							xMax = max(xPositions);

							return {
								x: (xMin > this.chart.width/2) ? xMin : xMax,
								y: (yMin + yMax)/2
							};
						}).call(this, dataIndex);

					new Chart.MultiTooltip({
						x: medianPosition.x,
						y: medianPosition.y,
						xPadding: this.options.tooltipXPadding,
						yPadding: this.options.tooltipYPadding,
						xOffset: this.options.tooltipXOffset,
						fillColor: this.options.tooltipFillColor,
						textColor: this.options.tooltipFontColor,
						fontFamily: this.options.tooltipFontFamily,
						fontStyle: this.options.tooltipFontStyle,
						fontSize: this.options.tooltipFontSize,
						titleTextColor: this.options.tooltipTitleFontColor,
						titleFontFamily: this.options.tooltipTitleFontFamily,
						titleFontStyle: this.options.tooltipTitleFontStyle,
						titleFontSize: this.options.tooltipTitleFontSize,
						cornerRadius: this.options.tooltipCornerRadius,
						labels: tooltipLabels,
						legendColors: tooltipColors,
						legendColorBackground : this.options.multiTooltipKeyBackground,
						title: ChartElements[0].label,
						chart: this.chart,
						ctx: this.chart.ctx,
						custom: this.options.customTooltips
					}).draw();

				} else {
					each(ChartElements, function(Element) {
						var tooltipPosition = Element.tooltipPosition();
						new Chart.Tooltip({
							x: Math.round(tooltipPosition.x),
							y: Math.round(tooltipPosition.y),
							xPadding: this.options.tooltipXPadding,
							yPadding: this.options.tooltipYPadding,
							fillColor: this.options.tooltipFillColor,
							textColor: this.options.tooltipFontColor,
							fontFamily: this.options.tooltipFontFamily,
							fontStyle: this.options.tooltipFontStyle,
							fontSize: this.options.tooltipFontSize,
							caretHeight: this.options.tooltipCaretSize,
							cornerRadius: this.options.tooltipCornerRadius,
							text: template(this.options.tooltipTemplate, Element),
							chart: this.chart,
							custom: this.options.customTooltips
						}).draw();
					}, this);
				}
			}
			return this;
		},
		toBase64Image : function(){
			return this.chart.canvas.toDataURL.apply(this.chart.canvas, arguments);
		}
	});

	Chart.Type.extend = function(extensions){

		var parent = this;

		var ChartType = function(){
			return parent.apply(this,arguments);
		};

		//Copy the prototype object of the this class
		ChartType.prototype = clone(parent.prototype);
		//Now overwrite some of the properties in the base class with the new extensions
		extend(ChartType.prototype, extensions);

		ChartType.extend = Chart.Type.extend;

		if (extensions.name || parent.prototype.name){

			var chartName = extensions.name || parent.prototype.name;
			//Assign any potential default values of the new chart type

			//If none are defined, we'll use a clone of the chart type this is being extended from.
			//I.e. if we extend a line chart, we'll use the defaults from the line chart if our new chart
			//doesn't define some defaults of their own.

			var baseDefaults = (Chart.defaults[parent.prototype.name]) ? clone(Chart.defaults[parent.prototype.name]) : {};

			Chart.defaults[chartName] = extend(baseDefaults,extensions.defaults);

			Chart.types[chartName] = ChartType;

			//Register this new chart type in the Chart prototype
			Chart.prototype[chartName] = function(data,options){
				var config = merge(Chart.defaults.global, Chart.defaults[chartName], options || {});
				return new ChartType(data,config,this);
			};
		} else{
			warn("Name not provided for this chart, so it hasn't been registered");
		}
		return parent;
	};

	Chart.Element = function(configuration){
		extend(this,configuration);
		this.initialize.apply(this,arguments);
		this.save();
	};
	extend(Chart.Element.prototype,{
		initialize : function(){},
		restore : function(props){
			if (!props){
				extend(this,this._saved);
			} else {
				each(props,function(key){
					this[key] = this._saved[key];
				},this);
			}
			return this;
		},
		save : function(){
			this._saved = clone(this);
			delete this._saved._saved;
			return this;
		},
		update : function(newProps){
			each(newProps,function(value,key){
				this._saved[key] = this[key];
				this[key] = value;
			},this);
			return this;
		},
		transition : function(props,ease){
			each(props,function(value,key){
				this[key] = ((value - this._saved[key]) * ease) + this._saved[key];
			},this);
			return this;
		},
		tooltipPosition : function(){
			return {
				x : this.x,
				y : this.y
			};
		},
		hasValue: function(){
			return isNumber(this.value);
		}
	});

	Chart.Element.extend = inherits;


	Chart.Point = Chart.Element.extend({
		display: true,
		inRange: function(chartX,chartY){
			var hitDetectionRange = this.hitDetectionRadius + this.radius;
			return ((Math.pow(chartX-this.x, 2)+Math.pow(chartY-this.y, 2)) < Math.pow(hitDetectionRange,2));
		},
		draw : function(){
			if (this.display){
				var ctx = this.ctx;
				ctx.beginPath();

				ctx.arc(this.x, this.y, this.radius, 0, Math.PI*2);
				ctx.closePath();

				ctx.strokeStyle = this.strokeColor;
				ctx.lineWidth = this.strokeWidth;

				ctx.fillStyle = this.fillColor;

				ctx.fill();
				ctx.stroke();
			}


			//Quick debug for bezier curve splining
			//Highlights control points and the line between them.
			//Handy for dev - stripped in the min version.

			// ctx.save();
			// ctx.fillStyle = "black";
			// ctx.strokeStyle = "black"
			// ctx.beginPath();
			// ctx.arc(this.controlPoints.inner.x,this.controlPoints.inner.y, 2, 0, Math.PI*2);
			// ctx.fill();

			// ctx.beginPath();
			// ctx.arc(this.controlPoints.outer.x,this.controlPoints.outer.y, 2, 0, Math.PI*2);
			// ctx.fill();

			// ctx.moveTo(this.controlPoints.inner.x,this.controlPoints.inner.y);
			// ctx.lineTo(this.x, this.y);
			// ctx.lineTo(this.controlPoints.outer.x,this.controlPoints.outer.y);
			// ctx.stroke();

			// ctx.restore();


		}
	});

	Chart.Arc = Chart.Element.extend({
		inRange : function(chartX,chartY){

			var pointRelativePosition = helpers.getAngleFromPoint(this, {
				x: chartX,
				y: chartY
			});

			//Check if within the range of the open/close angle
			var betweenAngles = (pointRelativePosition.angle >= this.startAngle && pointRelativePosition.angle <= this.endAngle),
				withinRadius = (pointRelativePosition.distance >= this.innerRadius && pointRelativePosition.distance <= this.outerRadius);

			return (betweenAngles && withinRadius);
			//Ensure within the outside of the arc centre, but inside arc outer
		},
		tooltipPosition : function(){
			var centreAngle = this.startAngle + ((this.endAngle - this.startAngle) / 2),
				rangeFromCentre = (this.outerRadius - this.innerRadius) / 2 + this.innerRadius;
			return {
				x : this.x + (Math.cos(centreAngle) * rangeFromCentre),
				y : this.y + (Math.sin(centreAngle) * rangeFromCentre)
			};
		},
		draw : function(animationPercent){

			var easingDecimal = animationPercent || 1;

			var ctx = this.ctx;

			ctx.beginPath();

			ctx.arc(this.x, this.y, this.outerRadius, this.startAngle, this.endAngle);

			ctx.arc(this.x, this.y, this.innerRadius, this.endAngle, this.startAngle, true);

			ctx.closePath();
			ctx.strokeStyle = this.strokeColor;
			ctx.lineWidth = this.strokeWidth;

			ctx.fillStyle = this.fillColor;

			ctx.fill();
			ctx.lineJoin = 'bevel';

			if (this.showStroke){
				ctx.stroke();
			}
		}
	});

	Chart.Rectangle = Chart.Element.extend({
		draw : function(){
			var ctx = this.ctx,
				halfWidth = this.width/2,
				leftX = this.x - halfWidth,
				rightX = this.x + halfWidth,
				top = this.base - (this.base - this.y),
				halfStroke = this.strokeWidth / 2;

			// Canvas doesn't allow us to stroke inside the width so we can
			// adjust the sizes to fit if we're setting a stroke on the line
			if (this.showStroke){
				leftX += halfStroke;
				rightX -= halfStroke;
				top += halfStroke;
			}

			ctx.beginPath();

			ctx.fillStyle = this.fillColor;
			ctx.strokeStyle = this.strokeColor;
			ctx.lineWidth = this.strokeWidth;

			// It'd be nice to keep this class totally generic to any rectangle
			// and simply specify which border to miss out.
			ctx.moveTo(leftX, this.base);
			ctx.lineTo(leftX, top);
			ctx.lineTo(rightX, top);
			ctx.lineTo(rightX, this.base);
			ctx.fill();
			if (this.showStroke){
				ctx.stroke();
			}
		},
		height : function(){
			return this.base - this.y;
		},
		inRange : function(chartX,chartY){
			return (chartX >= this.x - this.width/2 && chartX <= this.x + this.width/2) && (chartY >= this.y && chartY <= this.base);
		}
	});

	Chart.Tooltip = Chart.Element.extend({
		draw : function(){

			var ctx = this.chart.ctx;

			ctx.font = fontString(this.fontSize,this.fontStyle,this.fontFamily);

			this.xAlign = "center";
			this.yAlign = "above";

			//Distance between the actual element.y position and the start of the tooltip caret
			var caretPadding = this.caretPadding = 2;

			var tooltipWidth = ctx.measureText(this.text).width + 2*this.xPadding,
				tooltipRectHeight = this.fontSize + 2*this.yPadding,
				tooltipHeight = tooltipRectHeight + this.caretHeight + caretPadding;

			if (this.x + tooltipWidth/2 >this.chart.width){
				this.xAlign = "left";
			} else if (this.x - tooltipWidth/2 < 0){
				this.xAlign = "right";
			}

			if (this.y - tooltipHeight < 0){
				this.yAlign = "below";
			}


			var tooltipX = this.x - tooltipWidth/2,
				tooltipY = this.y - tooltipHeight;

			ctx.fillStyle = this.fillColor;

			// Custom Tooltips
			if(this.custom){
				this.custom(this);
			}
			else{
				switch(this.yAlign)
				{
				case "above":
					//Draw a caret above the x/y
					ctx.beginPath();
					ctx.moveTo(this.x,this.y - caretPadding);
					ctx.lineTo(this.x + this.caretHeight, this.y - (caretPadding + this.caretHeight));
					ctx.lineTo(this.x - this.caretHeight, this.y - (caretPadding + this.caretHeight));
					ctx.closePath();
					ctx.fill();
					break;
				case "below":
					tooltipY = this.y + caretPadding + this.caretHeight;
					//Draw a caret below the x/y
					ctx.beginPath();
					ctx.moveTo(this.x, this.y + caretPadding);
					ctx.lineTo(this.x + this.caretHeight, this.y + caretPadding + this.caretHeight);
					ctx.lineTo(this.x - this.caretHeight, this.y + caretPadding + this.caretHeight);
					ctx.closePath();
					ctx.fill();
					break;
				}

				switch(this.xAlign)
				{
				case "left":
					tooltipX = this.x - tooltipWidth + (this.cornerRadius + this.caretHeight);
					break;
				case "right":
					tooltipX = this.x - (this.cornerRadius + this.caretHeight);
					break;
				}

				drawRoundedRectangle(ctx,tooltipX,tooltipY,tooltipWidth,tooltipRectHeight,this.cornerRadius);

				ctx.fill();

				ctx.fillStyle = this.textColor;
				ctx.textAlign = "center";
				ctx.textBaseline = "middle";
				ctx.fillText(this.text, tooltipX + tooltipWidth/2, tooltipY + tooltipRectHeight/2);
			}
		}
	});

	Chart.MultiTooltip = Chart.Element.extend({
		initialize : function(){
			this.font = fontString(this.fontSize,this.fontStyle,this.fontFamily);

			this.titleFont = fontString(this.titleFontSize,this.titleFontStyle,this.titleFontFamily);

			this.height = (this.labels.length * this.fontSize) + ((this.labels.length-1) * (this.fontSize/2)) + (this.yPadding*2) + this.titleFontSize *1.5;

			this.ctx.font = this.titleFont;

			var titleWidth = this.ctx.measureText(this.title).width,
				//Label has a legend square as well so account for this.
				labelWidth = longestText(this.ctx,this.font,this.labels) + this.fontSize + 3,
				longestTextWidth = max([labelWidth,titleWidth]);

			this.width = longestTextWidth + (this.xPadding*2);


			var halfHeight = this.height/2;

			//Check to ensure the height will fit on the canvas
			if (this.y - halfHeight < 0 ){
				this.y = halfHeight;
			} else if (this.y + halfHeight > this.chart.height){
				this.y = this.chart.height - halfHeight;
			}

			//Decide whether to align left or right based on position on canvas
			if (this.x > this.chart.width/2){
				this.x -= this.xOffset + this.width;
			} else {
				this.x += this.xOffset;
			}


		},
		getLineHeight : function(index){
			var baseLineHeight = this.y - (this.height/2) + this.yPadding,
				afterTitleIndex = index-1;

			//If the index is zero, we're getting the title
			if (index === 0){
				return baseLineHeight + this.titleFontSize/2;
			} else{
				return baseLineHeight + ((this.fontSize*1.5*afterTitleIndex) + this.fontSize/2) + this.titleFontSize * 1.5;
			}

		},
		draw : function(){
			// Custom Tooltips
			if(this.custom){
				this.custom(this);
			}
			else{
				drawRoundedRectangle(this.ctx,this.x,this.y - this.height/2,this.width,this.height,this.cornerRadius);
				var ctx = this.ctx;
				ctx.fillStyle = this.fillColor;
				ctx.fill();
				ctx.closePath();

				ctx.textAlign = "left";
				ctx.textBaseline = "middle";
				ctx.fillStyle = this.titleTextColor;
				ctx.font = this.titleFont;

				ctx.fillText(this.title,this.x + this.xPadding, this.getLineHeight(0));

				ctx.font = this.font;
				helpers.each(this.labels,function(label,index){
					ctx.fillStyle = this.textColor;
					ctx.fillText(label,this.x + this.xPadding + this.fontSize + 3, this.getLineHeight(index + 1));

					//A bit gnarly, but clearing this rectangle breaks when using explorercanvas (clears whole canvas)
					//ctx.clearRect(this.x + this.xPadding, this.getLineHeight(index + 1) - this.fontSize/2, this.fontSize, this.fontSize);
					//Instead we'll make a white filled block to put the legendColour palette over.

					ctx.fillStyle = this.legendColorBackground;
					ctx.fillRect(this.x + this.xPadding, this.getLineHeight(index + 1) - this.fontSize/2, this.fontSize, this.fontSize);

					ctx.fillStyle = this.legendColors[index].fill;
					ctx.fillRect(this.x + this.xPadding, this.getLineHeight(index + 1) - this.fontSize/2, this.fontSize, this.fontSize);


				},this);
			}
		}
	});

	Chart.Scale = Chart.Element.extend({
		initialize : function(){
			this.fit();
		},
		buildYLabels : function(){
			this.yLabels = [];

			var stepDecimalPlaces = getDecimalPlaces(this.stepValue);

			for (var i=0; i<=this.steps; i++){
				this.yLabels.push(template(this.templateString,{value:(this.min + (i * this.stepValue)).toFixed(stepDecimalPlaces)}));
			}
			this.yLabelWidth = (this.display && this.showLabels) ? longestText(this.ctx,this.font,this.yLabels) : 0;
		},
		addXLabel : function(label){
			this.xLabels.push(label);
			this.valuesCount++;
			this.fit();
		},
		removeXLabel : function(){
			this.xLabels.shift();
			this.valuesCount--;
			this.fit();
		},
		// Fitting loop to rotate x Labels and figure out what fits there, and also calculate how many Y steps to use
		fit: function(){
			// First we need the width of the yLabels, assuming the xLabels aren't rotated

			// To do that we need the base line at the top and base of the chart, assuming there is no x label rotation
			this.startPoint = (this.display) ? this.fontSize : 0;
			this.endPoint = (this.display) ? this.height - (this.fontSize * 1.5) - 5 : this.height; // -5 to pad labels

			// Apply padding settings to the start and end point.
			this.startPoint += this.padding;
			this.endPoint -= this.padding;

			// Cache the starting height, so can determine if we need to recalculate the scale yAxis
			var cachedHeight = this.endPoint - this.startPoint,
				cachedYLabelWidth;

			// Build the current yLabels so we have an idea of what size they'll be to start
			/*
			 *	This sets what is returned from calculateScaleRange as static properties of this class:
			 *
				this.steps;
				this.stepValue;
				this.min;
				this.max;
			 *
			 */
			this.calculateYRange(cachedHeight);

			// With these properties set we can now build the array of yLabels
			// and also the width of the largest yLabel
			this.buildYLabels();

			this.calculateXLabelRotation();

			while((cachedHeight > this.endPoint - this.startPoint)){
				cachedHeight = this.endPoint - this.startPoint;
				cachedYLabelWidth = this.yLabelWidth;

				this.calculateYRange(cachedHeight);
				this.buildYLabels();

				// Only go through the xLabel loop again if the yLabel width has changed
				if (cachedYLabelWidth < this.yLabelWidth){
					this.calculateXLabelRotation();
				}
			}

		},
		calculateXLabelRotation : function(){
			//Get the width of each grid by calculating the difference
			//between x offsets between 0 and 1.

			this.ctx.font = this.font;

			var firstWidth = this.ctx.measureText(this.xLabels[0]).width,
				lastWidth = this.ctx.measureText(this.xLabels[this.xLabels.length - 1]).width,
				firstRotated,
				lastRotated;


			this.xScalePaddingRight = lastWidth/2 + 3;
			this.xScalePaddingLeft = (firstWidth/2 > this.yLabelWidth + 10) ? firstWidth/2 : this.yLabelWidth + 10;

			this.xLabelRotation = 0;
			if (this.display){
				var originalLabelWidth = longestText(this.ctx,this.font,this.xLabels),
					cosRotation,
					firstRotatedWidth;
				this.xLabelWidth = originalLabelWidth;
				//Allow 3 pixels x2 padding either side for label readability
				var xGridWidth = Math.floor(this.calculateX(1) - this.calculateX(0)) - 6;

				//Max label rotate should be 90 - also act as a loop counter
				while ((this.xLabelWidth > xGridWidth && this.xLabelRotation === 0) || (this.xLabelWidth > xGridWidth && this.xLabelRotation <= 90 && this.xLabelRotation > 0)){
					cosRotation = Math.cos(toRadians(this.xLabelRotation));

					firstRotated = cosRotation * firstWidth;
					lastRotated = cosRotation * lastWidth;

					// We're right aligning the text now.
					if (firstRotated + this.fontSize / 2 > this.yLabelWidth + 8){
						this.xScalePaddingLeft = firstRotated + this.fontSize / 2;
					}
					this.xScalePaddingRight = this.fontSize/2;


					this.xLabelRotation++;
					this.xLabelWidth = cosRotation * originalLabelWidth;

				}
				if (this.xLabelRotation > 0){
					this.endPoint -= Math.sin(toRadians(this.xLabelRotation))*originalLabelWidth + 3;
				}
			}
			else{
				this.xLabelWidth = 0;
				this.xScalePaddingRight = this.padding;
				this.xScalePaddingLeft = this.padding;
			}

		},
		// Needs to be overidden in each Chart type
		// Otherwise we need to pass all the data into the scale class
		calculateYRange: noop,
		drawingArea: function(){
			return this.startPoint - this.endPoint;
		},
		calculateY : function(value){
			var scalingFactor = this.drawingArea() / (this.min - this.max);
			return this.endPoint - (scalingFactor * (value - this.min));
		},
		calculateX : function(index){
			var isRotated = (this.xLabelRotation > 0),
				// innerWidth = (this.offsetGridLines) ? this.width - offsetLeft - this.padding : this.width - (offsetLeft + halfLabelWidth * 2) - this.padding,
				innerWidth = this.width - (this.xScalePaddingLeft + this.xScalePaddingRight),
				valueWidth = innerWidth/Math.max((this.valuesCount - ((this.offsetGridLines) ? 0 : 1)), 1),
				valueOffset = (valueWidth * index) + this.xScalePaddingLeft;

			if (this.offsetGridLines){
				valueOffset += (valueWidth/2);
			}

			return Math.round(valueOffset);
		},
		update : function(newProps){
			helpers.extend(this, newProps);
			this.fit();
		},
		draw : function(){
			var ctx = this.ctx,
				yLabelGap = (this.endPoint - this.startPoint) / this.steps,
				xStart = Math.round(this.xScalePaddingLeft);
			if (this.display){
				ctx.fillStyle = this.textColor;
				ctx.font = this.font;
				each(this.yLabels,function(labelString,index){
					var yLabelCenter = this.endPoint - (yLabelGap * index),
						linePositionY = Math.round(yLabelCenter),
						drawHorizontalLine = this.showHorizontalLines;

					ctx.textAlign = "right";
					ctx.textBaseline = "middle";
					if (this.showLabels){
						ctx.fillText(labelString,xStart - 10,yLabelCenter);
					}

					// This is X axis, so draw it
					if (index === 0 && !drawHorizontalLine){
						drawHorizontalLine = true;
					}

					if (drawHorizontalLine){
						ctx.beginPath();
					}

					if (index > 0){
						// This is a grid line in the centre, so drop that
						ctx.lineWidth = this.gridLineWidth;
						ctx.strokeStyle = this.gridLineColor;
					} else {
						// This is the first line on the scale
						ctx.lineWidth = this.lineWidth;
						ctx.strokeStyle = this.lineColor;
					}

					linePositionY += helpers.aliasPixel(ctx.lineWidth);

					if(drawHorizontalLine){
						ctx.moveTo(xStart, linePositionY);
						ctx.lineTo(this.width, linePositionY);
						ctx.stroke();
						ctx.closePath();
					}

					ctx.lineWidth = this.lineWidth;
					ctx.strokeStyle = this.lineColor;
					ctx.beginPath();
					ctx.moveTo(xStart - 5, linePositionY);
					ctx.lineTo(xStart, linePositionY);
					ctx.stroke();
					ctx.closePath();

				},this);

				each(this.xLabels,function(label,index){
					var xPos = this.calculateX(index) + aliasPixel(this.lineWidth),
						// Check to see if line/bar here and decide where to place the line
						linePos = this.calculateX(index - (this.offsetGridLines ? 0.5 : 0)) + aliasPixel(this.lineWidth),
						isRotated = (this.xLabelRotation > 0),
						drawVerticalLine = this.showVerticalLines;

					// This is Y axis, so draw it
					if (index === 0 && !drawVerticalLine){
						drawVerticalLine = true;
					}

					if (drawVerticalLine){
						ctx.beginPath();
					}

					if (index > 0){
						// This is a grid line in the centre, so drop that
						ctx.lineWidth = this.gridLineWidth;
						ctx.strokeStyle = this.gridLineColor;
					} else {
						// This is the first line on the scale
						ctx.lineWidth = this.lineWidth;
						ctx.strokeStyle = this.lineColor;
					}

					if (drawVerticalLine){
						ctx.moveTo(linePos,this.endPoint);
						ctx.lineTo(linePos,this.startPoint - 3);
						ctx.stroke();
						ctx.closePath();
					}


					ctx.lineWidth = this.lineWidth;
					ctx.strokeStyle = this.lineColor;


					// Small lines at the bottom of the base grid line
					ctx.beginPath();
					ctx.moveTo(linePos,this.endPoint);
					ctx.lineTo(linePos,this.endPoint + 5);
					ctx.stroke();
					ctx.closePath();

					ctx.save();
					ctx.translate(xPos,(isRotated) ? this.endPoint + 12 : this.endPoint + 8);
					ctx.rotate(toRadians(this.xLabelRotation)*-1);
					ctx.font = this.font;
					ctx.textAlign = (isRotated) ? "right" : "center";
					ctx.textBaseline = (isRotated) ? "middle" : "top";
					ctx.fillText(label, 0, 0);
					ctx.restore();
				},this);

			}
		}

	});

	Chart.RadialScale = Chart.Element.extend({
		initialize: function(){
			this.size = min([this.height, this.width]);
			this.drawingArea = (this.display) ? (this.size/2) - (this.fontSize/2 + this.backdropPaddingY) : (this.size/2);
		},
		calculateCenterOffset: function(value){
			// Take into account half font size + the yPadding of the top value
			var scalingFactor = this.drawingArea / (this.max - this.min);

			return (value - this.min) * scalingFactor;
		},
		update : function(){
			if (!this.lineArc){
				this.setScaleSize();
			} else {
				this.drawingArea = (this.display) ? (this.size/2) - (this.fontSize/2 + this.backdropPaddingY) : (this.size/2);
			}
			this.buildYLabels();
		},
		buildYLabels: function(){
			this.yLabels = [];

			var stepDecimalPlaces = getDecimalPlaces(this.stepValue);

			for (var i=0; i<=this.steps; i++){
				this.yLabels.push(template(this.templateString,{value:(this.min + (i * this.stepValue)).toFixed(stepDecimalPlaces)}));
			}
		},
		getCircumference : function(){
			return ((Math.PI*2) / this.valuesCount);
		},
		setScaleSize: function(){
			/*
			 * Right, this is really confusing and there is a lot of maths going on here
			 * The gist of the problem is here: https://gist.github.com/nnnick/696cc9c55f4b0beb8fe9
			 *
			 * Reaction: https://dl.dropboxusercontent.com/u/34601363/toomuchscience.gif
			 *
			 * Solution:
			 *
			 * We assume the radius of the polygon is half the size of the canvas at first
			 * at each index we check if the text overlaps.
			 *
			 * Where it does, we store that angle and that index.
			 *
			 * After finding the largest index and angle we calculate how much we need to remove
			 * from the shape radius to move the point inwards by that x.
			 *
			 * We average the left and right distances to get the maximum shape radius that can fit in the box
			 * along with labels.
			 *
			 * Once we have that, we can find the centre point for the chart, by taking the x text protrusion
			 * on each side, removing that from the size, halving it and adding the left x protrusion width.
			 *
			 * This will mean we have a shape fitted to the canvas, as large as it can be with the labels
			 * and position it in the most space efficient manner
			 *
			 * https://dl.dropboxusercontent.com/u/34601363/yeahscience.gif
			 */


			// Get maximum radius of the polygon. Either half the height (minus the text width) or half the width.
			// Use this to calculate the offset + change. - Make sure L/R protrusion is at least 0 to stop issues with centre points
			var largestPossibleRadius = min([(this.height/2 - this.pointLabelFontSize - 5), this.width/2]),
				pointPosition,
				i,
				textWidth,
				halfTextWidth,
				furthestRight = this.width,
				furthestRightIndex,
				furthestRightAngle,
				furthestLeft = 0,
				furthestLeftIndex,
				furthestLeftAngle,
				xProtrusionLeft,
				xProtrusionRight,
				radiusReductionRight,
				radiusReductionLeft,
				maxWidthRadius;
			this.ctx.font = fontString(this.pointLabelFontSize,this.pointLabelFontStyle,this.pointLabelFontFamily);
			for (i=0;i<this.valuesCount;i++){
				// 5px to space the text slightly out - similar to what we do in the draw function.
				pointPosition = this.getPointPosition(i, largestPossibleRadius);
				textWidth = this.ctx.measureText(template(this.templateString, { value: this.labels[i] })).width + 5;
				if (i === 0 || i === this.valuesCount/2){
					// If we're at index zero, or exactly the middle, we're at exactly the top/bottom
					// of the radar chart, so text will be aligned centrally, so we'll half it and compare
					// w/left and right text sizes
					halfTextWidth = textWidth/2;
					if (pointPosition.x + halfTextWidth > furthestRight) {
						furthestRight = pointPosition.x + halfTextWidth;
						furthestRightIndex = i;
					}
					if (pointPosition.x - halfTextWidth < furthestLeft) {
						furthestLeft = pointPosition.x - halfTextWidth;
						furthestLeftIndex = i;
					}
				}
				else if (i < this.valuesCount/2) {
					// Less than half the values means we'll left align the text
					if (pointPosition.x + textWidth > furthestRight) {
						furthestRight = pointPosition.x + textWidth;
						furthestRightIndex = i;
					}
				}
				else if (i > this.valuesCount/2){
					// More than half the values means we'll right align the text
					if (pointPosition.x - textWidth < furthestLeft) {
						furthestLeft = pointPosition.x - textWidth;
						furthestLeftIndex = i;
					}
				}
			}

			xProtrusionLeft = furthestLeft;

			xProtrusionRight = Math.ceil(furthestRight - this.width);

			furthestRightAngle = this.getIndexAngle(furthestRightIndex);

			furthestLeftAngle = this.getIndexAngle(furthestLeftIndex);

			radiusReductionRight = xProtrusionRight / Math.sin(furthestRightAngle + Math.PI/2);

			radiusReductionLeft = xProtrusionLeft / Math.sin(furthestLeftAngle + Math.PI/2);

			// Ensure we actually need to reduce the size of the chart
			radiusReductionRight = (isNumber(radiusReductionRight)) ? radiusReductionRight : 0;
			radiusReductionLeft = (isNumber(radiusReductionLeft)) ? radiusReductionLeft : 0;

			this.drawingArea = largestPossibleRadius - (radiusReductionLeft + radiusReductionRight)/2;

			//this.drawingArea = min([maxWidthRadius, (this.height - (2 * (this.pointLabelFontSize + 5)))/2])
			this.setCenterPoint(radiusReductionLeft, radiusReductionRight);

		},
		setCenterPoint: function(leftMovement, rightMovement){

			var maxRight = this.width - rightMovement - this.drawingArea,
				maxLeft = leftMovement + this.drawingArea;

			this.xCenter = (maxLeft + maxRight)/2;
			// Always vertically in the centre as the text height doesn't change
			this.yCenter = (this.height/2);
		},

		getIndexAngle : function(index){
			var angleMultiplier = (Math.PI * 2) / this.valuesCount;
			// Start from the top instead of right, so remove a quarter of the circle

			return index * angleMultiplier - (Math.PI/2);
		},
		getPointPosition : function(index, distanceFromCenter){
			var thisAngle = this.getIndexAngle(index);
			return {
				x : (Math.cos(thisAngle) * distanceFromCenter) + this.xCenter,
				y : (Math.sin(thisAngle) * distanceFromCenter) + this.yCenter
			};
		},
		draw: function(){
			if (this.display){
				var ctx = this.ctx;
				each(this.yLabels, function(label, index){
					// Don't draw a centre value
					if (index > 0){
						var yCenterOffset = index * (this.drawingArea/this.steps),
							yHeight = this.yCenter - yCenterOffset,
							pointPosition;

						// Draw circular lines around the scale
						if (this.lineWidth > 0){
							ctx.strokeStyle = this.lineColor;
							ctx.lineWidth = this.lineWidth;

							if(this.lineArc){
								ctx.beginPath();
								ctx.arc(this.xCenter, this.yCenter, yCenterOffset, 0, Math.PI*2);
								ctx.closePath();
								ctx.stroke();
							} else{
								ctx.beginPath();
								for (var i=0;i<this.valuesCount;i++)
								{
									pointPosition = this.getPointPosition(i, this.calculateCenterOffset(this.min + (index * this.stepValue)));
									if (i === 0){
										ctx.moveTo(pointPosition.x, pointPosition.y);
									} else {
										ctx.lineTo(pointPosition.x, pointPosition.y);
									}
								}
								ctx.closePath();
								ctx.stroke();
							}
						}
						if(this.showLabels){
							ctx.font = fontString(this.fontSize,this.fontStyle,this.fontFamily);
							if (this.showLabelBackdrop){
								var labelWidth = ctx.measureText(label).width;
								ctx.fillStyle = this.backdropColor;
								ctx.fillRect(
									this.xCenter - labelWidth/2 - this.backdropPaddingX,
									yHeight - this.fontSize/2 - this.backdropPaddingY,
									labelWidth + this.backdropPaddingX*2,
									this.fontSize + this.backdropPaddingY*2
								);
							}
							ctx.textAlign = 'center';
							ctx.textBaseline = "middle";
							ctx.fillStyle = this.fontColor;
							ctx.fillText(label, this.xCenter, yHeight);
						}
					}
				}, this);

				if (!this.lineArc){
					ctx.lineWidth = this.angleLineWidth;
					ctx.strokeStyle = this.angleLineColor;
					for (var i = this.valuesCount - 1; i >= 0; i--) {
						if (this.angleLineWidth > 0){
							var outerPosition = this.getPointPosition(i, this.calculateCenterOffset(this.max));
							ctx.beginPath();
							ctx.moveTo(this.xCenter, this.yCenter);
							ctx.lineTo(outerPosition.x, outerPosition.y);
							ctx.stroke();
							ctx.closePath();
						}
						// Extra 3px out for some label spacing
						var pointLabelPosition = this.getPointPosition(i, this.calculateCenterOffset(this.max) + 5);
						ctx.font = fontString(this.pointLabelFontSize,this.pointLabelFontStyle,this.pointLabelFontFamily);
						ctx.fillStyle = this.pointLabelFontColor;

						var labelsCount = this.labels.length,
							halfLabelsCount = this.labels.length/2,
							quarterLabelsCount = halfLabelsCount/2,
							upperHalf = (i < quarterLabelsCount || i > labelsCount - quarterLabelsCount),
							exactQuarter = (i === quarterLabelsCount || i === labelsCount - quarterLabelsCount);
						if (i === 0){
							ctx.textAlign = 'center';
						} else if(i === halfLabelsCount){
							ctx.textAlign = 'center';
						} else if (i < halfLabelsCount){
							ctx.textAlign = 'left';
						} else {
							ctx.textAlign = 'right';
						}

						// Set the correct text baseline based on outer positioning
						if (exactQuarter){
							ctx.textBaseline = 'middle';
						} else if (upperHalf){
							ctx.textBaseline = 'bottom';
						} else {
							ctx.textBaseline = 'top';
						}

						ctx.fillText(this.labels[i], pointLabelPosition.x, pointLabelPosition.y);
					}
				}
			}
		}
	});

	// Attach global event to resize each chart instance when the browser resizes
	helpers.addEvent(window, "resize", (function(){
		// Basic debounce of resize function so it doesn't hurt performance when resizing browser.
		var timeout;
		return function(){
			clearTimeout(timeout);
			timeout = setTimeout(function(){
				each(Chart.instances,function(instance){
					// If the responsive flag is set in the chart instance config
					// Cascade the resize event down to the chart.
					if (instance.options.responsive){
						instance.resize(instance.render, true);
					}
				});
			}, 50);
		};
	})());


	if (amd) {
		define(function(){
			return Chart;
		});
	} else if (typeof module === 'object' && module.exports) {
		module.exports = Chart;
	}

	root.Chart = Chart;

	Chart.noConflict = function(){
		root.Chart = previous;
		return Chart;
	};

}).call(this);

(function(){
	"use strict";

	var root = this,
		Chart = root.Chart,
		helpers = Chart.helpers;


	var defaultConfig = {
		//Boolean - Whether the scale should start at zero, or an order of magnitude down from the lowest value
		scaleBeginAtZero : true,

		//Boolean - Whether grid lines are shown across the chart
		scaleShowGridLines : true,

		//String - Colour of the grid lines
		scaleGridLineColor : "rgba(0,0,0,.05)",

		//Number - Width of the grid lines
		scaleGridLineWidth : 1,

		//Boolean - Whether to show horizontal lines (except X axis)
		scaleShowHorizontalLines: true,

		//Boolean - Whether to show vertical lines (except Y axis)
		scaleShowVerticalLines: true,

		//Boolean - If there is a stroke on each bar
		barShowStroke : true,

		//Number - Pixel width of the bar stroke
		barStrokeWidth : 2,

		//Number - Spacing between each of the X value sets
		barValueSpacing : 5,

		//Number - Spacing between data sets within X values
		barDatasetSpacing : 1,

		//String - A legend template
		legendTemplate : "<ul class=\"<%=name.toLowerCase()%>-legend\"><% for (var i=0; i<datasets.length; i++){%><li><span style=\"background-color:<%=datasets[i].fillColor%>\"></span><%if(datasets[i].label){%><%=datasets[i].label%><%}%></li><%}%></ul>"

	};


	Chart.Type.extend({
		name: "Bar",
		defaults : defaultConfig,
		initialize:  function(data){

			//Expose options as a scope variable here so we can access it in the ScaleClass
			var options = this.options;

			this.ScaleClass = Chart.Scale.extend({
				offsetGridLines : true,
				calculateBarX : function(datasetCount, datasetIndex, barIndex){
					//Reusable method for calculating the xPosition of a given bar based on datasetIndex & width of the bar
					var xWidth = this.calculateBaseWidth(),
						xAbsolute = this.calculateX(barIndex) - (xWidth/2),
						barWidth = this.calculateBarWidth(datasetCount);

					return xAbsolute + (barWidth * datasetIndex) + (datasetIndex * options.barDatasetSpacing) + barWidth/2;
				},
				calculateBaseWidth : function(){
					return (this.calculateX(1) - this.calculateX(0)) - (2*options.barValueSpacing);
				},
				calculateBarWidth : function(datasetCount){
					//The padding between datasets is to the right of each bar, providing that there are more than 1 dataset
					var baseWidth = this.calculateBaseWidth() - ((datasetCount - 1) * options.barDatasetSpacing);

					return (baseWidth / datasetCount);
				}
			});

			this.datasets = [];

			//Set up tooltip events on the chart
			if (this.options.showTooltips){
				helpers.bindEvents(this, this.options.tooltipEvents, function(evt){
					var activeBars = (evt.type !== 'mouseout') ? this.getBarsAtEvent(evt) : [];

					this.eachBars(function(bar){
						bar.restore(['fillColor', 'strokeColor']);
					});
					helpers.each(activeBars, function(activeBar){
						activeBar.fillColor = activeBar.highlightFill;
						activeBar.strokeColor = activeBar.highlightStroke;
					});
					this.showTooltip(activeBars);
				});
			}

			//Declare the extension of the default point, to cater for the options passed in to the constructor
			this.BarClass = Chart.Rectangle.extend({
				strokeWidth : this.options.barStrokeWidth,
				showStroke : this.options.barShowStroke,
				ctx : this.chart.ctx
			});

			//Iterate through each of the datasets, and build this into a property of the chart
			helpers.each(data.datasets,function(dataset,datasetIndex){

				var datasetObject = {
					label : dataset.label || null,
					fillColor : dataset.fillColor,
					strokeColor : dataset.strokeColor,
					bars : []
				};

				this.datasets.push(datasetObject);

				helpers.each(dataset.data,function(dataPoint,index){
					//Add a new point for each piece of data, passing any required data to draw.
					datasetObject.bars.push(new this.BarClass({
						value : dataPoint,
						label : data.labels[index],
						datasetLabel: dataset.label,
						strokeColor : dataset.strokeColor,
						fillColor : dataset.fillColor,
						highlightFill : dataset.highlightFill || dataset.fillColor,
						highlightStroke : dataset.highlightStroke || dataset.strokeColor
					}));
				},this);

			},this);

			this.buildScale(data.labels);

			this.BarClass.prototype.base = this.scale.endPoint;

			this.eachBars(function(bar, index, datasetIndex){
				helpers.extend(bar, {
					width : this.scale.calculateBarWidth(this.datasets.length),
					x: this.scale.calculateBarX(this.datasets.length, datasetIndex, index),
					y: this.scale.endPoint
				});
				bar.save();
			}, this);

			this.render();
		},
		update : function(){
			this.scale.update();
			// Reset any highlight colours before updating.
			helpers.each(this.activeElements, function(activeElement){
				activeElement.restore(['fillColor', 'strokeColor']);
			});

			this.eachBars(function(bar){
				bar.save();
			});
			this.render();
		},
		eachBars : function(callback){
			helpers.each(this.datasets,function(dataset, datasetIndex){
				helpers.each(dataset.bars, callback, this, datasetIndex);
			},this);
		},
		getBarsAtEvent : function(e){
			var barsArray = [],
				eventPosition = helpers.getRelativePosition(e),
				datasetIterator = function(dataset){
					barsArray.push(dataset.bars[barIndex]);
				},
				barIndex;

			for (var datasetIndex = 0; datasetIndex < this.datasets.length; datasetIndex++) {
				for (barIndex = 0; barIndex < this.datasets[datasetIndex].bars.length; barIndex++) {
					if (this.datasets[datasetIndex].bars[barIndex].inRange(eventPosition.x,eventPosition.y)){
						helpers.each(this.datasets, datasetIterator);
						return barsArray;
					}
				}
			}

			return barsArray;
		},
		buildScale : function(labels){
			var self = this;

			var dataTotal = function(){
				var values = [];
				self.eachBars(function(bar){
					values.push(bar.value);
				});
				return values;
			};

			var scaleOptions = {
				templateString : this.options.scaleLabel,
				height : this.chart.height,
				width : this.chart.width,
				ctx : this.chart.ctx,
				textColor : this.options.scaleFontColor,
				fontSize : this.options.scaleFontSize,
				fontStyle : this.options.scaleFontStyle,
				fontFamily : this.options.scaleFontFamily,
				valuesCount : labels.length,
				beginAtZero : this.options.scaleBeginAtZero,
				integersOnly : this.options.scaleIntegersOnly,
				calculateYRange: function(currentHeight){
					var updatedRanges = helpers.calculateScaleRange(
						dataTotal(),
						currentHeight,
						this.fontSize,
						this.beginAtZero,
						this.integersOnly
					);
					helpers.extend(this, updatedRanges);
				},
				xLabels : labels,
				font : helpers.fontString(this.options.scaleFontSize, this.options.scaleFontStyle, this.options.scaleFontFamily),
				lineWidth : this.options.scaleLineWidth,
				lineColor : this.options.scaleLineColor,
				showHorizontalLines : this.options.scaleShowHorizontalLines,
				showVerticalLines : this.options.scaleShowVerticalLines,
				gridLineWidth : (this.options.scaleShowGridLines) ? this.options.scaleGridLineWidth : 0,
				gridLineColor : (this.options.scaleShowGridLines) ? this.options.scaleGridLineColor : "rgba(0,0,0,0)",
				padding : (this.options.showScale) ? 0 : (this.options.barShowStroke) ? this.options.barStrokeWidth : 0,
				showLabels : this.options.scaleShowLabels,
				display : this.options.showScale
			};

			if (this.options.scaleOverride){
				helpers.extend(scaleOptions, {
					calculateYRange: helpers.noop,
					steps: this.options.scaleSteps,
					stepValue: this.options.scaleStepWidth,
					min: this.options.scaleStartValue,
					max: this.options.scaleStartValue + (this.options.scaleSteps * this.options.scaleStepWidth)
				});
			}

			this.scale = new this.ScaleClass(scaleOptions);
		},
		addData : function(valuesArray,label){
			//Map the values array for each of the datasets
			helpers.each(valuesArray,function(value,datasetIndex){
				//Add a new point for each piece of data, passing any required data to draw.
				this.datasets[datasetIndex].bars.push(new this.BarClass({
					value : value,
					label : label,
					x: this.scale.calculateBarX(this.datasets.length, datasetIndex, this.scale.valuesCount+1),
					y: this.scale.endPoint,
					width : this.scale.calculateBarWidth(this.datasets.length),
					base : this.scale.endPoint,
					strokeColor : this.datasets[datasetIndex].strokeColor,
					fillColor : this.datasets[datasetIndex].fillColor
				}));
			},this);

			this.scale.addXLabel(label);
			//Then re-render the chart.
			this.update();
		},
		removeData : function(){
			this.scale.removeXLabel();
			//Then re-render the chart.
			helpers.each(this.datasets,function(dataset){
				dataset.bars.shift();
			},this);
			this.update();
		},
		reflow : function(){
			helpers.extend(this.BarClass.prototype,{
				y: this.scale.endPoint,
				base : this.scale.endPoint
			});
			var newScaleProps = helpers.extend({
				height : this.chart.height,
				width : this.chart.width
			});
			this.scale.update(newScaleProps);
		},
		draw : function(ease){
			var easingDecimal = ease || 1;
			this.clear();

			var ctx = this.chart.ctx;

			this.scale.draw(easingDecimal);

			//Draw all the bars for each dataset
			helpers.each(this.datasets,function(dataset,datasetIndex){
				helpers.each(dataset.bars,function(bar,index){
					if (bar.hasValue()){
						bar.base = this.scale.endPoint;
						//Transition then draw
						bar.transition({
							x : this.scale.calculateBarX(this.datasets.length, datasetIndex, index),
							y : this.scale.calculateY(bar.value),
							width : this.scale.calculateBarWidth(this.datasets.length)
						}, easingDecimal).draw();
					}
				},this);

			},this);
		}
	});


}).call(this);

(function(){
	"use strict";

	var root = this,
		Chart = root.Chart,
		//Cache a local reference to Chart.helpers
		helpers = Chart.helpers;

	var defaultConfig = {
		//Boolean - Whether we should show a stroke on each segment
		segmentShowStroke : true,

		//String - The colour of each segment stroke
		segmentStrokeColor : "#fff",

		//Number - The width of each segment stroke
		segmentStrokeWidth : 2,

		//The percentage of the chart that we cut out of the middle.
		percentageInnerCutout : 50,

		//Number - Amount of animation steps
		animationSteps : 100,

		//String - Animation easing effect
		animationEasing : "easeOutBounce",

		//Boolean - Whether we animate the rotation of the Doughnut
		animateRotate : true,

		//Boolean - Whether we animate scaling the Doughnut from the centre
		animateScale : false,

		//String - A legend template
		legendTemplate : "<ul class=\"<%=name.toLowerCase()%>-legend\"><% for (var i=0; i<segments.length; i++){%><li><span style=\"background-color:<%=segments[i].fillColor%>\"></span><%if(segments[i].label){%><%=segments[i].label%><%}%></li><%}%></ul>"

	};


	Chart.Type.extend({
		//Passing in a name registers this chart in the Chart namespace
		name: "Doughnut",
		//Providing a defaults will also register the deafults in the chart namespace
		defaults : defaultConfig,
		//Initialize is fired when the chart is initialized - Data is passed in as a parameter
		//Config is automatically merged by the core of Chart.js, and is available at this.options
		initialize:  function(data){

			//Declare segments as a static property to prevent inheriting across the Chart type prototype
			this.segments = [];
			this.outerRadius = (helpers.min([this.chart.width,this.chart.height]) -	this.options.segmentStrokeWidth/2)/2;

			this.SegmentArc = Chart.Arc.extend({
				ctx : this.chart.ctx,
				x : this.chart.width/2,
				y : this.chart.height/2
			});

			//Set up tooltip events on the chart
			if (this.options.showTooltips){
				helpers.bindEvents(this, this.options.tooltipEvents, function(evt){
					var activeSegments = (evt.type !== 'mouseout') ? this.getSegmentsAtEvent(evt) : [];

					helpers.each(this.segments,function(segment){
						segment.restore(["fillColor"]);
					});
					helpers.each(activeSegments,function(activeSegment){
						activeSegment.fillColor = activeSegment.highlightColor;
					});
					this.showTooltip(activeSegments);
				});
			}
			this.calculateTotal(data);

			helpers.each(data,function(datapoint, index){
				this.addData(datapoint, index, true);
			},this);

			this.render();
		},
		getSegmentsAtEvent : function(e){
			var segmentsArray = [];

			var location = helpers.getRelativePosition(e);

			helpers.each(this.segments,function(segment){
				if (segment.inRange(location.x,location.y)) segmentsArray.push(segment);
			},this);
			return segmentsArray;
		},
		addData : function(segment, atIndex, silent){
			var index = atIndex || this.segments.length;
			this.segments.splice(index, 0, new this.SegmentArc({
				value : segment.value,
				outerRadius : (this.options.animateScale) ? 0 : this.outerRadius,
				innerRadius : (this.options.animateScale) ? 0 : (this.outerRadius/100) * this.options.percentageInnerCutout,
				fillColor : segment.color,
				highlightColor : segment.highlight || segment.color,
				showStroke : this.options.segmentShowStroke,
				strokeWidth : this.options.segmentStrokeWidth,
				strokeColor : this.options.segmentStrokeColor,
				startAngle : Math.PI * 1.5,
				circumference : (this.options.animateRotate) ? 0 : this.calculateCircumference(segment.value),
				label : segment.label
			}));
			if (!silent){
				this.reflow();
				this.update();
			}
		},
		calculateCircumference : function(value){
			return (Math.PI*2)*(Math.abs(value) / this.total);
		},
		calculateTotal : function(data){
			this.total = 0;
			helpers.each(data,function(segment){
				this.total += Math.abs(segment.value);
			},this);
		},
		update : function(){
			this.calculateTotal(this.segments);

			// Reset any highlight colours before updating.
			helpers.each(this.activeElements, function(activeElement){
				activeElement.restore(['fillColor']);
			});

			helpers.each(this.segments,function(segment){
				segment.save();
			});
			this.render();
		},

		removeData: function(atIndex){
			var indexToDelete = (helpers.isNumber(atIndex)) ? atIndex : this.segments.length-1;
			this.segments.splice(indexToDelete, 1);
			this.reflow();
			this.update();
		},

		reflow : function(){
			helpers.extend(this.SegmentArc.prototype,{
				x : this.chart.width/2,
				y : this.chart.height/2
			});
			this.outerRadius = (helpers.min([this.chart.width,this.chart.height]) -	this.options.segmentStrokeWidth/2)/2;
			helpers.each(this.segments, function(segment){
				segment.update({
					outerRadius : this.outerRadius,
					innerRadius : (this.outerRadius/100) * this.options.percentageInnerCutout
				});
			}, this);
		},
		draw : function(easeDecimal){
			var animDecimal = (easeDecimal) ? easeDecimal : 1;
			this.clear();
			helpers.each(this.segments,function(segment,index){
				segment.transition({
					circumference : this.calculateCircumference(segment.value),
					outerRadius : this.outerRadius,
					innerRadius : (this.outerRadius/100) * this.options.percentageInnerCutout
				},animDecimal);

				segment.endAngle = segment.startAngle + segment.circumference;

				segment.draw();
				if (index === 0){
					segment.startAngle = Math.PI * 1.5;
				}
				//Check to see if it's the last segment, if not get the next and update the start angle
				if (index < this.segments.length-1){
					this.segments[index+1].startAngle = segment.endAngle;
				}
			},this);

		}
	});

	Chart.types.Doughnut.extend({
		name : "Pie",
		defaults : helpers.merge(defaultConfig,{percentageInnerCutout : 0})
	});

}).call(this);
(function(){
	"use strict";

	var root = this,
		Chart = root.Chart,
		helpers = Chart.helpers;

	var defaultConfig = {

		///Boolean - Whether grid lines are shown across the chart
		scaleShowGridLines : true,

		//String - Colour of the grid lines
		scaleGridLineColor : "rgba(0,0,0,.05)",

		//Number - Width of the grid lines
		scaleGridLineWidth : 1,

		//Boolean - Whether to show horizontal lines (except X axis)
		scaleShowHorizontalLines: true,

		//Boolean - Whether to show vertical lines (except Y axis)
		scaleShowVerticalLines: true,

		//Boolean - Whether the line is curved between points
		bezierCurve : true,

		//Number - Tension of the bezier curve between points
		bezierCurveTension : 0.4,

		//Boolean - Whether to show a dot for each point
		pointDot : true,

		//Number - Radius of each point dot in pixels
		pointDotRadius : 4,

		//Number - Pixel width of point dot stroke
		pointDotStrokeWidth : 1,

		//Number - amount extra to add to the radius to cater for hit detection outside the drawn point
		pointHitDetectionRadius : 20,

		//Boolean - Whether to show a stroke for datasets
		datasetStroke : true,

		//Number - Pixel width of dataset stroke
		datasetStrokeWidth : 2,

		//Boolean - Whether to fill the dataset with a colour
		datasetFill : true,

		//String - A legend template
		legendTemplate : "<ul class=\"<%=name.toLowerCase()%>-legend\"><% for (var i=0; i<datasets.length; i++){%><li><span style=\"background-color:<%=datasets[i].strokeColor%>\"></span><%if(datasets[i].label){%><%=datasets[i].label%><%}%></li><%}%></ul>"

	};


	Chart.Type.extend({
		name: "Line",
		defaults : defaultConfig,
		initialize:  function(data){
			//Declare the extension of the default point, to cater for the options passed in to the constructor
			this.PointClass = Chart.Point.extend({
				strokeWidth : this.options.pointDotStrokeWidth,
				radius : this.options.pointDotRadius,
				display: this.options.pointDot,
				hitDetectionRadius : this.options.pointHitDetectionRadius,
				ctx : this.chart.ctx,
				inRange : function(mouseX){
					return (Math.pow(mouseX-this.x, 2) < Math.pow(this.radius + this.hitDetectionRadius,2));
				}
			});

			this.datasets = [];

			//Set up tooltip events on the chart
			if (this.options.showTooltips){
				helpers.bindEvents(this, this.options.tooltipEvents, function(evt){
					var activePoints = (evt.type !== 'mouseout') ? this.getPointsAtEvent(evt) : [];
					this.eachPoints(function(point){
						point.restore(['fillColor', 'strokeColor']);
					});
					helpers.each(activePoints, function(activePoint){
						activePoint.fillColor = activePoint.highlightFill;
						activePoint.strokeColor = activePoint.highlightStroke;
					});
					this.showTooltip(activePoints);
				});
			}

			//Iterate through each of the datasets, and build this into a property of the chart
			helpers.each(data.datasets,function(dataset){

				var datasetObject = {
					label : dataset.label || null,
					fillColor : dataset.fillColor,
					strokeColor : dataset.strokeColor,
					pointColor : dataset.pointColor,
					pointStrokeColor : dataset.pointStrokeColor,
					points : []
				};

				this.datasets.push(datasetObject);


				helpers.each(dataset.data,function(dataPoint,index){
					//Add a new point for each piece of data, passing any required data to draw.
					datasetObject.points.push(new this.PointClass({
						value : dataPoint,
						label : data.labels[index],
						datasetLabel: dataset.label,
						strokeColor : dataset.pointStrokeColor,
						fillColor : dataset.pointColor,
						highlightFill : dataset.pointHighlightFill || dataset.pointColor,
						highlightStroke : dataset.pointHighlightStroke || dataset.pointStrokeColor
					}));
				},this);

				this.buildScale(data.labels);


				this.eachPoints(function(point, index){
					helpers.extend(point, {
						x: this.scale.calculateX(index),
						y: this.scale.endPoint
					});
					point.save();
				}, this);

			},this);


			this.render();
		},
		update : function(){
			this.scale.update();
			// Reset any highlight colours before updating.
			helpers.each(this.activeElements, function(activeElement){
				activeElement.restore(['fillColor', 'strokeColor']);
			});
			this.eachPoints(function(point){
				point.save();
			});
			this.render();
		},
		eachPoints : function(callback){
			helpers.each(this.datasets,function(dataset){
				helpers.each(dataset.points,callback,this);
			},this);
		},
		getPointsAtEvent : function(e){
			var pointsArray = [],
				eventPosition = helpers.getRelativePosition(e);
			helpers.each(this.datasets,function(dataset){
				helpers.each(dataset.points,function(point){
					if (point.inRange(eventPosition.x,eventPosition.y)) pointsArray.push(point);
				});
			},this);
			return pointsArray;
		},
		buildScale : function(labels){
			var self = this;

			var dataTotal = function(){
				var values = [];
				self.eachPoints(function(point){
					values.push(point.value);
				});

				return values;
			};

			var scaleOptions = {
				templateString : this.options.scaleLabel,
				height : this.chart.height,
				width : this.chart.width,
				ctx : this.chart.ctx,
				textColor : this.options.scaleFontColor,
				fontSize : this.options.scaleFontSize,
				fontStyle : this.options.scaleFontStyle,
				fontFamily : this.options.scaleFontFamily,
				valuesCount : labels.length,
				beginAtZero : this.options.scaleBeginAtZero,
				integersOnly : this.options.scaleIntegersOnly,
				calculateYRange : function(currentHeight){
					var updatedRanges = helpers.calculateScaleRange(
						dataTotal(),
						currentHeight,
						this.fontSize,
						this.beginAtZero,
						this.integersOnly
					);
					helpers.extend(this, updatedRanges);
				},
				xLabels : labels,
				font : helpers.fontString(this.options.scaleFontSize, this.options.scaleFontStyle, this.options.scaleFontFamily),
				lineWidth : this.options.scaleLineWidth,
				lineColor : this.options.scaleLineColor,
				showHorizontalLines : this.options.scaleShowHorizontalLines,
				showVerticalLines : this.options.scaleShowVerticalLines,
				gridLineWidth : (this.options.scaleShowGridLines) ? this.options.scaleGridLineWidth : 0,
				gridLineColor : (this.options.scaleShowGridLines) ? this.options.scaleGridLineColor : "rgba(0,0,0,0)",
				padding: (this.options.showScale) ? 0 : this.options.pointDotRadius + this.options.pointDotStrokeWidth,
				showLabels : this.options.scaleShowLabels,
				display : this.options.showScale
			};

			if (this.options.scaleOverride){
				helpers.extend(scaleOptions, {
					calculateYRange: helpers.noop,
					steps: this.options.scaleSteps,
					stepValue: this.options.scaleStepWidth,
					min: this.options.scaleStartValue,
					max: this.options.scaleStartValue + (this.options.scaleSteps * this.options.scaleStepWidth)
				});
			}


			this.scale = new Chart.Scale(scaleOptions);
		},
		addData : function(valuesArray,label){
			//Map the values array for each of the datasets

			helpers.each(valuesArray,function(value,datasetIndex){
				//Add a new point for each piece of data, passing any required data to draw.
				this.datasets[datasetIndex].points.push(new this.PointClass({
					value : value,
					label : label,
					x: this.scale.calculateX(this.scale.valuesCount+1),
					y: this.scale.endPoint,
					strokeColor : this.datasets[datasetIndex].pointStrokeColor,
					fillColor : this.datasets[datasetIndex].pointColor
				}));
			},this);

			this.scale.addXLabel(label);
			//Then re-render the chart.
			this.update();
		},
		removeData : function(){
			this.scale.removeXLabel();
			//Then re-render the chart.
			helpers.each(this.datasets,function(dataset){
				dataset.points.shift();
			},this);
			this.update();
		},
		reflow : function(){
			var newScaleProps = helpers.extend({
				height : this.chart.height,
				width : this.chart.width
			});
			this.scale.update(newScaleProps);
		},
		draw : function(ease){
			var easingDecimal = ease || 1;
			this.clear();

			var ctx = this.chart.ctx;

			// Some helper methods for getting the next/prev points
			var hasValue = function(item){
				return item.value !== null;
			},
			nextPoint = function(point, collection, index){
				return helpers.findNextWhere(collection, hasValue, index) || point;
			},
			previousPoint = function(point, collection, index){
				return helpers.findPreviousWhere(collection, hasValue, index) || point;
			};

			this.scale.draw(easingDecimal);


			helpers.each(this.datasets,function(dataset){
				var pointsWithValues = helpers.where(dataset.points, hasValue);

				//Transition each point first so that the line and point drawing isn't out of sync
				//We can use this extra loop to calculate the control points of this dataset also in this loop

				helpers.each(dataset.points, function(point, index){
					if (point.hasValue()){
						point.transition({
							y : this.scale.calculateY(point.value),
							x : this.scale.calculateX(index)
						}, easingDecimal);
					}
				},this);


				// Control points need to be calculated in a seperate loop, because we need to know the current x/y of the point
				// This would cause issues when there is no animation, because the y of the next point would be 0, so beziers would be skewed
				if (this.options.bezierCurve){
					helpers.each(pointsWithValues, function(point, index){
						var tension = (index > 0 && index < pointsWithValues.length - 1) ? this.options.bezierCurveTension : 0;
						point.controlPoints = helpers.splineCurve(
							previousPoint(point, pointsWithValues, index),
							point,
							nextPoint(point, pointsWithValues, index),
							tension
						);

						// Prevent the bezier going outside of the bounds of the graph

						// Cap puter bezier handles to the upper/lower scale bounds
						if (point.controlPoints.outer.y > this.scale.endPoint){
							point.controlPoints.outer.y = this.scale.endPoint;
						}
						else if (point.controlPoints.outer.y < this.scale.startPoint){
							point.controlPoints.outer.y = this.scale.startPoint;
						}

						// Cap inner bezier handles to the upper/lower scale bounds
						if (point.controlPoints.inner.y > this.scale.endPoint){
							point.controlPoints.inner.y = this.scale.endPoint;
						}
						else if (point.controlPoints.inner.y < this.scale.startPoint){
							point.controlPoints.inner.y = this.scale.startPoint;
						}
					},this);
				}


				//Draw the line between all the points
				ctx.lineWidth = this.options.datasetStrokeWidth;
				ctx.strokeStyle = dataset.strokeColor;
				ctx.beginPath();

				helpers.each(pointsWithValues, function(point, index){
					if (index === 0){
						ctx.moveTo(point.x, point.y);
					}
					else{
						if(this.options.bezierCurve){
							var previous = previousPoint(point, pointsWithValues, index);

							ctx.bezierCurveTo(
								previous.controlPoints.outer.x,
								previous.controlPoints.outer.y,
								point.controlPoints.inner.x,
								point.controlPoints.inner.y,
								point.x,
								point.y
							);
						}
						else{
							ctx.lineTo(point.x,point.y);
						}
					}
				}, this);

				ctx.stroke();

				if (this.options.datasetFill && pointsWithValues.length > 0){
					//Round off the line by going to the base of the chart, back to the start, then fill.
					ctx.lineTo(pointsWithValues[pointsWithValues.length - 1].x, this.scale.endPoint);
					ctx.lineTo(pointsWithValues[0].x, this.scale.endPoint);
					ctx.fillStyle = dataset.fillColor;
					ctx.closePath();
					ctx.fill();
				}

				//Now draw the points over the line
				//A little inefficient double looping, but better than the line
				//lagging behind the point positions
				helpers.each(pointsWithValues,function(point){
					point.draw();
				});
			},this);
		}
	});


}).call(this);

(function(){
	"use strict";

	var root = this,
		Chart = root.Chart,
		//Cache a local reference to Chart.helpers
		helpers = Chart.helpers;

	var defaultConfig = {
		//Boolean - Show a backdrop to the scale label
		scaleShowLabelBackdrop : true,

		//String - The colour of the label backdrop
		scaleBackdropColor : "rgba(255,255,255,0.75)",

		// Boolean - Whether the scale should begin at zero
		scaleBeginAtZero : true,

		//Number - The backdrop padding above & below the label in pixels
		scaleBackdropPaddingY : 2,

		//Number - The backdrop padding to the side of the label in pixels
		scaleBackdropPaddingX : 2,

		//Boolean - Show line for each value in the scale
		scaleShowLine : true,

		//Boolean - Stroke a line around each segment in the chart
		segmentShowStroke : true,

		//String - The colour of the stroke on each segement.
		segmentStrokeColor : "#fff",

		//Number - The width of the stroke value in pixels
		segmentStrokeWidth : 2,

		//Number - Amount of animation steps
		animationSteps : 100,

		//String - Animation easing effect.
		animationEasing : "easeOutBounce",

		//Boolean - Whether to animate the rotation of the chart
		animateRotate : true,

		//Boolean - Whether to animate scaling the chart from the centre
		animateScale : false,

		//String - A legend template
		legendTemplate : "<ul class=\"<%=name.toLowerCase()%>-legend\"><% for (var i=0; i<segments.length; i++){%><li><span style=\"background-color:<%=segments[i].fillColor%>\"></span><%if(segments[i].label){%><%=segments[i].label%><%}%></li><%}%></ul>"
	};


	Chart.Type.extend({
		//Passing in a name registers this chart in the Chart namespace
		name: "PolarArea",
		//Providing a defaults will also register the deafults in the chart namespace
		defaults : defaultConfig,
		//Initialize is fired when the chart is initialized - Data is passed in as a parameter
		//Config is automatically merged by the core of Chart.js, and is available at this.options
		initialize:  function(data){
			this.segments = [];
			//Declare segment class as a chart instance specific class, so it can share props for this instance
			this.SegmentArc = Chart.Arc.extend({
				showStroke : this.options.segmentShowStroke,
				strokeWidth : this.options.segmentStrokeWidth,
				strokeColor : this.options.segmentStrokeColor,
				ctx : this.chart.ctx,
				innerRadius : 0,
				x : this.chart.width/2,
				y : this.chart.height/2
			});
			this.scale = new Chart.RadialScale({
				display: this.options.showScale,
				fontStyle: this.options.scaleFontStyle,
				fontSize: this.options.scaleFontSize,
				fontFamily: this.options.scaleFontFamily,
				fontColor: this.options.scaleFontColor,
				showLabels: this.options.scaleShowLabels,
				showLabelBackdrop: this.options.scaleShowLabelBackdrop,
				backdropColor: this.options.scaleBackdropColor,
				backdropPaddingY : this.options.scaleBackdropPaddingY,
				backdropPaddingX: this.options.scaleBackdropPaddingX,
				lineWidth: (this.options.scaleShowLine) ? this.options.scaleLineWidth : 0,
				lineColor: this.options.scaleLineColor,
				lineArc: true,
				width: this.chart.width,
				height: this.chart.height,
				xCenter: this.chart.width/2,
				yCenter: this.chart.height/2,
				ctx : this.chart.ctx,
				templateString: this.options.scaleLabel,
				valuesCount: data.length
			});

			this.updateScaleRange(data);

			this.scale.update();

			helpers.each(data,function(segment,index){
				this.addData(segment,index,true);
			},this);

			//Set up tooltip events on the chart
			if (this.options.showTooltips){
				helpers.bindEvents(this, this.options.tooltipEvents, function(evt){
					var activeSegments = (evt.type !== 'mouseout') ? this.getSegmentsAtEvent(evt) : [];
					helpers.each(this.segments,function(segment){
						segment.restore(["fillColor"]);
					});
					helpers.each(activeSegments,function(activeSegment){
						activeSegment.fillColor = activeSegment.highlightColor;
					});
					this.showTooltip(activeSegments);
				});
			}

			this.render();
		},
		getSegmentsAtEvent : function(e){
			var segmentsArray = [];

			var location = helpers.getRelativePosition(e);

			helpers.each(this.segments,function(segment){
				if (segment.inRange(location.x,location.y)) segmentsArray.push(segment);
			},this);
			return segmentsArray;
		},
		addData : function(segment, atIndex, silent){
			var index = atIndex || this.segments.length;

			this.segments.splice(index, 0, new this.SegmentArc({
				fillColor: segment.color,
				highlightColor: segment.highlight || segment.color,
				label: segment.label,
				value: segment.value,
				outerRadius: (this.options.animateScale) ? 0 : this.scale.calculateCenterOffset(segment.value),
				circumference: (this.options.animateRotate) ? 0 : this.scale.getCircumference(),
				startAngle: Math.PI * 1.5
			}));
			if (!silent){
				this.reflow();
				this.update();
			}
		},
		removeData: function(atIndex){
			var indexToDelete = (helpers.isNumber(atIndex)) ? atIndex : this.segments.length-1;
			this.segments.splice(indexToDelete, 1);
			this.reflow();
			this.update();
		},
		calculateTotal: function(data){
			this.total = 0;
			helpers.each(data,function(segment){
				this.total += segment.value;
			},this);
			this.scale.valuesCount = this.segments.length;
		},
		updateScaleRange: function(datapoints){
			var valuesArray = [];
			helpers.each(datapoints,function(segment){
				valuesArray.push(segment.value);
			});

			var scaleSizes = (this.options.scaleOverride) ?
				{
					steps: this.options.scaleSteps,
					stepValue: this.options.scaleStepWidth,
					min: this.options.scaleStartValue,
					max: this.options.scaleStartValue + (this.options.scaleSteps * this.options.scaleStepWidth)
				} :
				helpers.calculateScaleRange(
					valuesArray,
					helpers.min([this.chart.width, this.chart.height])/2,
					this.options.scaleFontSize,
					this.options.scaleBeginAtZero,
					this.options.scaleIntegersOnly
				);

			helpers.extend(
				this.scale,
				scaleSizes,
				{
					size: helpers.min([this.chart.width, this.chart.height]),
					xCenter: this.chart.width/2,
					yCenter: this.chart.height/2
				}
			);

		},
		update : function(){
			this.calculateTotal(this.segments);

			helpers.each(this.segments,function(segment){
				segment.save();
			});
			
			this.reflow();
			this.render();
		},
		reflow : function(){
			helpers.extend(this.SegmentArc.prototype,{
				x : this.chart.width/2,
				y : this.chart.height/2
			});
			this.updateScaleRange(this.segments);
			this.scale.update();

			helpers.extend(this.scale,{
				xCenter: this.chart.width/2,
				yCenter: this.chart.height/2
			});

			helpers.each(this.segments, function(segment){
				segment.update({
					outerRadius : this.scale.calculateCenterOffset(segment.value)
				});
			}, this);

		},
		draw : function(ease){
			var easingDecimal = ease || 1;
			//Clear & draw the canvas
			this.clear();
			helpers.each(this.segments,function(segment, index){
				segment.transition({
					circumference : this.scale.getCircumference(),
					outerRadius : this.scale.calculateCenterOffset(segment.value)
				},easingDecimal);

				segment.endAngle = segment.startAngle + segment.circumference;

				// If we've removed the first segment we need to set the first one to
				// start at the top.
				if (index === 0){
					segment.startAngle = Math.PI * 1.5;
				}

				//Check to see if it's the last segment, if not get the next and update the start angle
				if (index < this.segments.length - 1){
					this.segments[index+1].startAngle = segment.endAngle;
				}
				segment.draw();
			}, this);
			this.scale.draw();
		}
	});

}).call(this);
(function(){
	"use strict";

	var root = this,
		Chart = root.Chart,
		helpers = Chart.helpers;


	Chart.Type.extend({
		name: "Radar",
		defaults:{
			//Boolean - Whether to show lines for each scale point
			scaleShowLine : true,

			//Boolean - Whether we show the angle lines out of the radar
			angleShowLineOut : true,

			//Boolean - Whether to show labels on the scale
			scaleShowLabels : false,

			// Boolean - Whether the scale should begin at zero
			scaleBeginAtZero : true,

			//String - Colour of the angle line
			angleLineColor : "rgba(0,0,0,.1)",

			//Number - Pixel width of the angle line
			angleLineWidth : 1,

			//String - Point label font declaration
			pointLabelFontFamily : "'Arial'",

			//String - Point label font weight
			pointLabelFontStyle : "normal",

			//Number - Point label font size in pixels
			pointLabelFontSize : 10,

			//String - Point label font colour
			pointLabelFontColor : "#666",

			//Boolean - Whether to show a dot for each point
			pointDot : true,

			//Number - Radius of each point dot in pixels
			pointDotRadius : 3,

			//Number - Pixel width of point dot stroke
			pointDotStrokeWidth : 1,

			//Number - amount extra to add to the radius to cater for hit detection outside the drawn point
			pointHitDetectionRadius : 20,

			//Boolean - Whether to show a stroke for datasets
			datasetStroke : true,

			//Number - Pixel width of dataset stroke
			datasetStrokeWidth : 2,

			//Boolean - Whether to fill the dataset with a colour
			datasetFill : true,

			//String - A legend template
			legendTemplate : "<ul class=\"<%=name.toLowerCase()%>-legend\"><% for (var i=0; i<datasets.length; i++){%><li><span style=\"background-color:<%=datasets[i].strokeColor%>\"></span><%if(datasets[i].label){%><%=datasets[i].label%><%}%></li><%}%></ul>"

		},

		initialize: function(data){
			this.PointClass = Chart.Point.extend({
				strokeWidth : this.options.pointDotStrokeWidth,
				radius : this.options.pointDotRadius,
				display: this.options.pointDot,
				hitDetectionRadius : this.options.pointHitDetectionRadius,
				ctx : this.chart.ctx
			});

			this.datasets = [];

			this.buildScale(data);

			//Set up tooltip events on the chart
			if (this.options.showTooltips){
				helpers.bindEvents(this, this.options.tooltipEvents, function(evt){
					var activePointsCollection = (evt.type !== 'mouseout') ? this.getPointsAtEvent(evt) : [];

					this.eachPoints(function(point){
						point.restore(['fillColor', 'strokeColor']);
					});
					helpers.each(activePointsCollection, function(activePoint){
						activePoint.fillColor = activePoint.highlightFill;
						activePoint.strokeColor = activePoint.highlightStroke;
					});

					this.showTooltip(activePointsCollection);
				});
			}

			//Iterate through each of the datasets, and build this into a property of the chart
			helpers.each(data.datasets,function(dataset){

				var datasetObject = {
					label: dataset.label || null,
					fillColor : dataset.fillColor,
					strokeColor : dataset.strokeColor,
					pointColor : dataset.pointColor,
					pointStrokeColor : dataset.pointStrokeColor,
					points : []
				};

				this.datasets.push(datasetObject);

				helpers.each(dataset.data,function(dataPoint,index){
					//Add a new point for each piece of data, passing any required data to draw.
					var pointPosition;
					if (!this.scale.animation){
						pointPosition = this.scale.getPointPosition(index, this.scale.calculateCenterOffset(dataPoint));
					}
					datasetObject.points.push(new this.PointClass({
						value : dataPoint,
						label : data.labels[index],
						datasetLabel: dataset.label,
						x: (this.options.animation) ? this.scale.xCenter : pointPosition.x,
						y: (this.options.animation) ? this.scale.yCenter : pointPosition.y,
						strokeColor : dataset.pointStrokeColor,
						fillColor : dataset.pointColor,
						highlightFill : dataset.pointHighlightFill || dataset.pointColor,
						highlightStroke : dataset.pointHighlightStroke || dataset.pointStrokeColor
					}));
				},this);

			},this);

			this.render();
		},
		eachPoints : function(callback){
			helpers.each(this.datasets,function(dataset){
				helpers.each(dataset.points,callback,this);
			},this);
		},

		getPointsAtEvent : function(evt){
			var mousePosition = helpers.getRelativePosition(evt),
				fromCenter = helpers.getAngleFromPoint({
					x: this.scale.xCenter,
					y: this.scale.yCenter
				}, mousePosition);

			var anglePerIndex = (Math.PI * 2) /this.scale.valuesCount,
				pointIndex = Math.round((fromCenter.angle - Math.PI * 1.5) / anglePerIndex),
				activePointsCollection = [];

			// If we're at the top, make the pointIndex 0 to get the first of the array.
			if (pointIndex >= this.scale.valuesCount || pointIndex < 0){
				pointIndex = 0;
			}

			if (fromCenter.distance <= this.scale.drawingArea){
				helpers.each(this.datasets, function(dataset){
					activePointsCollection.push(dataset.points[pointIndex]);
				});
			}

			return activePointsCollection;
		},

		buildScale : function(data){
			this.scale = new Chart.RadialScale({
				display: this.options.showScale,
				fontStyle: this.options.scaleFontStyle,
				fontSize: this.options.scaleFontSize,
				fontFamily: this.options.scaleFontFamily,
				fontColor: this.options.scaleFontColor,
				showLabels: this.options.scaleShowLabels,
				showLabelBackdrop: this.options.scaleShowLabelBackdrop,
				backdropColor: this.options.scaleBackdropColor,
				backdropPaddingY : this.options.scaleBackdropPaddingY,
				backdropPaddingX: this.options.scaleBackdropPaddingX,
				lineWidth: (this.options.scaleShowLine) ? this.options.scaleLineWidth : 0,
				lineColor: this.options.scaleLineColor,
				angleLineColor : this.options.angleLineColor,
				angleLineWidth : (this.options.angleShowLineOut) ? this.options.angleLineWidth : 0,
				// Point labels at the edge of each line
				pointLabelFontColor : this.options.pointLabelFontColor,
				pointLabelFontSize : this.options.pointLabelFontSize,
				pointLabelFontFamily : this.options.pointLabelFontFamily,
				pointLabelFontStyle : this.options.pointLabelFontStyle,
				height : this.chart.height,
				width: this.chart.width,
				xCenter: this.chart.width/2,
				yCenter: this.chart.height/2,
				ctx : this.chart.ctx,
				templateString: this.options.scaleLabel,
				labels: data.labels,
				valuesCount: data.datasets[0].data.length
			});

			this.scale.setScaleSize();
			this.updateScaleRange(data.datasets);
			this.scale.buildYLabels();
		},
		updateScaleRange: function(datasets){
			var valuesArray = (function(){
				var totalDataArray = [];
				helpers.each(datasets,function(dataset){
					if (dataset.data){
						totalDataArray = totalDataArray.concat(dataset.data);
					}
					else {
						helpers.each(dataset.points, function(point){
							totalDataArray.push(point.value);
						});
					}
				});
				return totalDataArray;
			})();


			var scaleSizes = (this.options.scaleOverride) ?
				{
					steps: this.options.scaleSteps,
					stepValue: this.options.scaleStepWidth,
					min: this.options.scaleStartValue,
					max: this.options.scaleStartValue + (this.options.scaleSteps * this.options.scaleStepWidth)
				} :
				helpers.calculateScaleRange(
					valuesArray,
					helpers.min([this.chart.width, this.chart.height])/2,
					this.options.scaleFontSize,
					this.options.scaleBeginAtZero,
					this.options.scaleIntegersOnly
				);

			helpers.extend(
				this.scale,
				scaleSizes
			);

		},
		addData : function(valuesArray,label){
			//Map the values array for each of the datasets
			this.scale.valuesCount++;
			helpers.each(valuesArray,function(value,datasetIndex){
				var pointPosition = this.scale.getPointPosition(this.scale.valuesCount, this.scale.calculateCenterOffset(value));
				this.datasets[datasetIndex].points.push(new this.PointClass({
					value : value,
					label : label,
					x: pointPosition.x,
					y: pointPosition.y,
					strokeColor : this.datasets[datasetIndex].pointStrokeColor,
					fillColor : this.datasets[datasetIndex].pointColor
				}));
			},this);

			this.scale.labels.push(label);

			this.reflow();

			this.update();
		},
		removeData : function(){
			this.scale.valuesCount--;
			this.scale.labels.shift();
			helpers.each(this.datasets,function(dataset){
				dataset.points.shift();
			},this);
			this.reflow();
			this.update();
		},
		update : function(){
			this.eachPoints(function(point){
				point.save();
			});
			this.reflow();
			this.render();
		},
		reflow: function(){
			helpers.extend(this.scale, {
				width : this.chart.width,
				height: this.chart.height,
				size : helpers.min([this.chart.width, this.chart.height]),
				xCenter: this.chart.width/2,
				yCenter: this.chart.height/2
			});
			this.updateScaleRange(this.datasets);
			this.scale.setScaleSize();
			this.scale.buildYLabels();
		},
		draw : function(ease){
			var easeDecimal = ease || 1,
				ctx = this.chart.ctx;
			this.clear();
			this.scale.draw();

			helpers.each(this.datasets,function(dataset){

				//Transition each point first so that the line and point drawing isn't out of sync
				helpers.each(dataset.points,function(point,index){
					if (point.hasValue()){
						point.transition(this.scale.getPointPosition(index, this.scale.calculateCenterOffset(point.value)), easeDecimal);
					}
				},this);


				//Draw the line between all the points
				ctx.lineWidth = this.options.datasetStrokeWidth;
				ctx.strokeStyle = dataset.strokeColor;
				ctx.beginPath();
				helpers.each(dataset.points,function(point,index){
					if (index === 0){
						ctx.moveTo(point.x,point.y);
					}
					else{
						ctx.lineTo(point.x,point.y);
					}
				},this);
				ctx.closePath();
				ctx.stroke();

				ctx.fillStyle = dataset.fillColor;
				ctx.fill();

				//Now draw the points over the line
				//A little inefficient double looping, but better than the line
				//lagging behind the point positions
				helpers.each(dataset.points,function(point){
					if (point.hasValue()){
						point.draw();
					}
				});

			},this);

		}

	});


}).call(this);
