# Supplementary material for: Rational design of inducible CRISPR guide RNAs for de novo assembly of transcriptional programs
Source: Nat Commun. 2017 Mar 3;8:14633. doi: 10.1038/ncomms14633 (PMC5339017; doi:10.1038/ncomms14633)
Supplement: Supplementary Software — The SBHFold algorithm has been created to facilitate the design of ASO responsive iSBH structures sharing a common sensing loop sequence (see Supplementary Fig. 10 for in-depth explanation of the algorithm). Additionally, several smaller programs were included in the SBHFold suite to allow users to carry out the following operations: (1) Generate all SBH(x)-spacer hairpins for a given spacer sequence, where x varies between 0 and 20 (or length of the spacer sequence) and stands for the number of free spacer nucleotides (RNA sequences, minimal free energy (MFE), predicted structure, and cloning primers are outputted for each entry); (2) Given a SBH(0)- spacer hairpin, create all bulged SBHs by sliding a user defined bulged pattern along the SBH stem (RNA sequences, minimal free energy (MFE), predicted structure, and cloning primers are outputted for each entry); (3) Evolve a portion of the SBH RNA sequence to satisfy a user-defined RNA secondary structure, by searching over all possible sequences; (4) Evolve a portion of the SBH RNA sequence to satisfy a user-defined RNA secondary structure using a custom made genetic algorithm (optimization from RNA sequence pool). The entire suite has been written in Java on the Eclipse IDE (Luna Service Release 2 (4.4.2)) and a running commented example for each of the aforementioned programs is provided in the ‘Main.java' file. A more comprehensive step-by-step example illustrating the use of SBHFold for the evolution of a shared ASO sensing loop is provided in the same file. After unzipping the archive, the SBHFold program can be imported in the Eclipse IDE (Luna Service Release 2 (4.4.2)) as a new project. Note that SBHFold requires installation of the command line version of NUPACK to run correctly. This source code can be downloaded for free at http://www.nupack.org/downloads. The SBHFold zip archive contains the following folders: 1) bin and src: contain the binary and source codes of the Java project respectively. Of import [file ncomms14633-s2.zip › SBHFold_v1/output/Chart.js-master/CONTRIBUTING.md]

Contributing to Chart.js
========================

Contributions to Chart.js are welcome and encouraged, but please have a look through the guidelines in this document before raising an issue, or writing code for the project.


Using issues
------------

The [issue tracker](https://github.com/nnnick/Chart.js/issues) is the preferred channel for reporting bugs, requesting new features and submitting pull requests.

If you're suggesting a new chart type, please take a look at [writing new chart types](https://github.com/nnnick/Chart.js/blob/master/docs/06-Advanced.md#writing-new-chart-types) in the documentation, and some of the [community extensions](https://github.com/nnnick/Chart.js/blob/master/docs/06-Advanced.md#community-extensions) that have been created already.

To keep the library lightweight for everyone, it's unlikely we'll add many more chart types to the core of Chart.js, but issues are a good medium to design and spec out how new chart types could work and look.

Please do not use issues for support requests. For help using Chart.js, please take a look at the [`chartjs`](http://stackoverflow.com/questions/tagged/chartjs) tag on Stack Overflow.


Reporting bugs
--------------

Well structured, detailed bug reports are hugely valuable for the project.

Guidlines for reporting bugs:

 - Check the issue search to see if it has already been reported
 - Isolate the problem to a simple test case
 - Provide a demonstration of the problem on [JS Bin](http://jsbin.com) or similar

Please provide any additional details associated with the bug, if it's browser or screen density specific, or only happens with a certain configuration or data.


Pull requests
-------------

Clear, concise pull requests are excellent at continuing the project's community driven growth. But please review [these guidelines](https://github.com/blog/1943-how-to-write-the-perfect-pull-request) and the guidelines below before starting work on the project.

Guidlines:

 - Please create an issue first:
   - For bugs, we can discuss the fixing approach
   - For enhancements, we can discuss if it is within the project scope and avoid duplicate effort
 - Please make changes to the files in [`/src`](https://github.com/nnnick/Chart.js/tree/master/src), not `Chart.js` or `Chart.min.js` in the repo root directory, this avoids merge conflicts
 - Tabs for indentation, not spaces please
 - If adding new functionality, please also update the relevant `.md` file in [`/docs`](https://github.com/nnnick/Chart.js/tree/master/docs)
 - Please make your commits in logical sections with clear commit messages

Joining the Project
-------------
 - Active committers and contributors are invited to introduce yourself and request commit access to this project.  Please send an email to hello@nickdownie.com or file an issue. 

License
-------

By contributing your code, you agree to license your contribution under the [MIT license](https://github.com/nnnick/Chart.js/blob/master/LICENSE.md).
