# Supplementary material for: Rational design of inducible CRISPR guide RNAs for de novo assembly of transcriptional programs
Source: Nat Commun. 2017 Mar 3;8:14633. doi: 10.1038/ncomms14633 (PMC5339017; doi:10.1038/ncomms14633)
Supplement: Supplementary Software — The SBHFold algorithm has been created to facilitate the design of ASO responsive iSBH structures sharing a common sensing loop sequence (see Supplementary Fig. 10 for in-depth explanation of the algorithm). Additionally, several smaller programs were included in the SBHFold suite to allow users to carry out the following operations: (1) Generate all SBH(x)-spacer hairpins for a given spacer sequence, where x varies between 0 and 20 (or length of the spacer sequence) and stands for the number of free spacer nucleotides (RNA sequences, minimal free energy (MFE), predicted structure, and cloning primers are outputted for each entry); (2) Given a SBH(0)- spacer hairpin, create all bulged SBHs by sliding a user defined bulged pattern along the SBH stem (RNA sequences, minimal free energy (MFE), predicted structure, and cloning primers are outputted for each entry); (3) Evolve a portion of the SBH RNA sequence to satisfy a user-defined RNA secondary structure, by searching over all possible sequences; (4) Evolve a portion of the SBH RNA sequence to satisfy a user-defined RNA secondary structure using a custom made genetic algorithm (optimization from RNA sequence pool). The entire suite has been written in Java on the Eclipse IDE (Luna Service Release 2 (4.4.2)) and a running commented example for each of the aforementioned programs is provided in the ‘Main.java' file. A more comprehensive step-by-step example illustrating the use of SBHFold for the evolution of a shared ASO sensing loop is provided in the same file. After unzipping the archive, the SBHFold program can be imported in the Eclipse IDE (Luna Service Release 2 (4.4.2)) as a new project. Note that SBHFold requires installation of the command line version of NUPACK to run correctly. This source code can be downloaded for free at http://www.nupack.org/downloads. The SBHFold zip archive contains the following folders: 1) bin and src: contain the binary and source codes of the Java project respectively. Of import [file ncomms14633-s2.zip › SBHFold_v1/output/Chart.js-master/docs/05-Pie-Doughnut-Chart.md]

---
title: Pie & Doughnut Charts
anchor: doughnut-pie-chart
---
###Introduction
Pie and doughnut charts are probably the most commonly used chart there are. They are divided into segments, the arc of each segment shows the proportional value of each piece of data.

They are excellent at showing the relational proportions between data.

Pie and doughnut charts are effectively the same class in Chart.js, but have one different default value - their `percentageInnerCutout`. This equates what percentage of the inner should be cut out. This defaults to `0` for pie charts, and `50` for doughnuts.

They are also registered under two aliases in the `Chart` core. Other than their different default value, and different alias, they are exactly the same.

<div class="canvas-holder half">
	<canvas width="250" height="125"></canvas>
</div>

<div class="canvas-holder half">
	<canvas width="250" height="125"></canvas>
</div>


### Example usage

```javascript
// For a pie chart
var myPieChart = new Chart(ctx[0]).Pie(data,options);

// And for a doughnut chart
var myDoughnutChart = new Chart(ctx[1]).Doughnut(data,options);
```

### Data structure

```javascript
var data = [
	{
		value: 300,
		color:"#F7464A",
		highlight: "#FF5A5E",
		label: "Red"
	},
	{
		value: 50,
		color: "#46BFBD",
		highlight: "#5AD3D1",
		label: "Green"
	},
	{
		value: 100,
		color: "#FDB45C",
		highlight: "#FFC870",
		label: "Yellow"
	}
]
```

For a pie chart, you must pass in an array of objects with a value and an optional color property. The value attribute should be a number, Chart.js will total all of the numbers and calculate the relative proportion of each. The color attribute should be a string. Similar to CSS, for this string you can use HEX notation, RGB, RGBA or HSL.

### Chart options

These are the customisation options specific to Pie & Doughnut charts. These options are merged with the [global chart configuration options](#getting-started-global-chart-configuration), and form the options of the chart.

```javascript
{
	//Boolean - Whether we should show a stroke on each segment
	segmentShowStroke : true,

	//String - The colour of each segment stroke
	segmentStrokeColor : "#fff",

	//Number - The width of each segment stroke
	segmentStrokeWidth : 2,

	//Number - The percentage of the chart that we cut out of the middle
	percentageInnerCutout : 50, // This is 0 for Pie charts

	//Number - Amount of animation steps
	animationSteps : 100,

	//String - Animation easing effect
	animationEasing : "easeOutBounce",

	//Boolean - Whether we animate the rotation of the Doughnut
	animateRotate : true,

	//Boolean - Whether we animate scaling the Doughnut from the centre
	animateScale : false,
	{% raw %}
	//String - A legend template
	legendTemplate : "<ul class=\"<%=name.toLowerCase()%>-legend\"><% for (var i=0; i<segments.length; i++){%><li><span style=\"background-color:<%=segments[i].fillColor%>\"></span><%if(segments[i].label){%><%=segments[i].label%><%}%></li><%}%></ul>"
	{% endraw %}
}
```
You can override these for your `Chart` instance by passing a second argument into the `Doughnut` method as an object with the keys you want to override.

For example, we could have a doughnut chart that animates by scaling out from the centre like so:

```javascript
new Chart(ctx).Doughnut(data, {
	animateScale: true
});
// This will create a chart with all of the default options, merged from the global config,
// and the Doughnut chart defaults but this particular instance will have `animateScale` set to `true`.
```

We can also change these default values for each Doughnut type that is created, this object is available at `Chart.defaults.Doughnut`. Pie charts also have a clone of these defaults available to change at `Chart.defaults.Pie`, with the only difference being `percentageInnerCutout` being set to 0.

### Prototype methods

#### .getSegmentsAtEvent( event )

Calling `getSegmentsAtEvent(event)` on your Chart instance passing an argument of an event, or jQuery event, will return the segment elements that are at the same position of that event.

```javascript
canvas.onclick = function(evt){
	var activePoints = myDoughnutChart.getSegmentsAtEvent(evt);
	// => activePoints is an array of segments on the canvas that are at the same position as the click event.
};
```

This functionality may be useful for implementing DOM based tooltips, or triggering custom behaviour in your application.

#### .update( )

Calling `update()` on your Chart instance will re-render the chart with any updated values, allowing you to edit the value of multiple existing points, then render those in one animated render loop.

```javascript
myDoughnutChart.segments[1].value = 10;
// Would update the first dataset's value of 'Green' to be 10
myDoughnutChart.update();
// Calling update now animates the circumference of the segment 'Green' from 50 to 10.
// and transitions other segment widths
```

#### .addData( segmentData, index )

Calling `addData(segmentData, index)` on your Chart instance passing an object in the same format as in the constructor. There is an optional second argument of 'index', this determines at what index the new segment should be inserted into the chart.

```javascript
// An object in the same format as the original data source
myDoughnutChart.addData({
	value: 130,
	color: "#B48EAD",
	highlight: "#C69CBE",
	label: "Purple"
});
// The new segment will now animate in.
```

#### .removeData( index )

Calling `removeData(index)` on your Chart instance will remove segment at that particular index. If none is provided, it will default to the last segment.

```javascript
myDoughnutChart.removeData();
// Other segments will update to fill the empty space left.
```
