# Supplementary material for: Rational design of inducible CRISPR guide RNAs for de novo assembly of transcriptional programs
Source: Nat Commun. 2017 Mar 3;8:14633. doi: 10.1038/ncomms14633 (PMC5339017; doi:10.1038/ncomms14633)
Supplement: Supplementary Software — The SBHFold algorithm has been created to facilitate the design of ASO responsive iSBH structures sharing a common sensing loop sequence (see Supplementary Fig. 10 for in-depth explanation of the algorithm). Additionally, several smaller programs were included in the SBHFold suite to allow users to carry out the following operations: (1) Generate all SBH(x)-spacer hairpins for a given spacer sequence, where x varies between 0 and 20 (or length of the spacer sequence) and stands for the number of free spacer nucleotides (RNA sequences, minimal free energy (MFE), predicted structure, and cloning primers are outputted for each entry); (2) Given a SBH(0)- spacer hairpin, create all bulged SBHs by sliding a user defined bulged pattern along the SBH stem (RNA sequences, minimal free energy (MFE), predicted structure, and cloning primers are outputted for each entry); (3) Evolve a portion of the SBH RNA sequence to satisfy a user-defined RNA secondary structure, by searching over all possible sequences; (4) Evolve a portion of the SBH RNA sequence to satisfy a user-defined RNA secondary structure using a custom made genetic algorithm (optimization from RNA sequence pool). The entire suite has been written in Java on the Eclipse IDE (Luna Service Release 2 (4.4.2)) and a running commented example for each of the aforementioned programs is provided in the ‘Main.java' file. A more comprehensive step-by-step example illustrating the use of SBHFold for the evolution of a shared ASO sensing loop is provided in the same file. After unzipping the archive, the SBHFold program can be imported in the Eclipse IDE (Luna Service Release 2 (4.4.2)) as a new project. Note that SBHFold requires installation of the command line version of NUPACK to run correctly. This source code can be downloaded for free at http://www.nupack.org/downloads. The SBHFold zip archive contains the following folders: 1) bin and src: contain the binary and source codes of the Java project respectively. Of import [file ncomms14633-s2.zip › SBHFold_v1/output/Chart.js-master/docs/07-Notes.md]

---
title: Notes
anchor: notes
---

### Browser support
Browser support for the canvas element is available in all modern & major mobile browsers <a href="http://caniuse.com/canvas" target="_blank">(caniuse.com/canvas)</a>.

For IE8 & below, I would recommend using the polyfill ExplorerCanvas - available at <a href="https://code.google.com/p/explorercanvas/" target="_blank">https://code.google.com/p/explorercanvas/</a>. It falls back to Internet explorer's format VML when canvas support is not available. Example use:

```html
<head>
	<!--[if lte IE 8]>
		<script src="excanvas.js"></script>
	<![endif]-->
</head>
```

Usually I would recommend feature detection to choose whether or not to load a polyfill, rather than IE conditional comments, however in this case, VML is a Microsoft proprietary format, so it will only work in IE.

Some important points to note in my experience using ExplorerCanvas as a fallback.

- Initialise charts on load rather than DOMContentReady when using the library, as sometimes a race condition will occur, and it will result in an error when trying to get the 2d context of a canvas.
- New VML DOM elements are being created for each animation frame and there is no hardware acceleration. As a result animation is usually slow and jerky, with flashing text. It is a good idea to dynamically turn off animation based on canvas support. I recommend using the excellent <a href="http://modernizr.com/" target="_blank">Modernizr</a> to do this.
- When declaring fonts, the library explorercanvas requires the font name to be in single quotes inside the string. For example, instead of your scaleFontFamily property being simply "Arial", explorercanvas support, use "'Arial'" instead. Chart.js does this for default values.

### Bugs & issues

Please report these on the GitHub page - at <a href="https://github.com/nnnick/Chart.js" target="_blank">github.com/nnnick/Chart.js</a>. If you could include a link to a simple <a href="http://jsbin.com/" target="_blank">jsbin</a> or similar to demonstrate the issue, that'd be really helpful.


### Contributing
New contributions to the library are welcome, just a couple of guidelines:

- Tabs for indentation, not spaces please.
- Please ensure you're changing the individual files in `/src`, not the concatenated output in the `Chart.js` file in the root of the repo.
- Please check that your code will pass `jshint` code standards, `gulp jshint` will run this for you.
- Please keep pull requests concise, and document new functionality in the relevant `.md` file.
- Consider whether your changes are useful for all users, or if creating a Chart.js extension would be more appropriate.

### License
Chart.js is open source and available under the <a href="http://opensource.org/licenses/MIT" target="_blank">MIT license</a>.
