# Supplementary material for: Rational design of inducible CRISPR guide RNAs for de novo assembly of transcriptional programs
Source: Nat Commun. 2017 Mar 3;8:14633. doi: 10.1038/ncomms14633 (PMC5339017; doi:10.1038/ncomms14633)
Supplement: Supplementary Software — The SBHFold algorithm has been created to facilitate the design of ASO responsive iSBH structures sharing a common sensing loop sequence (see Supplementary Fig. 10 for in-depth explanation of the algorithm). Additionally, several smaller programs were included in the SBHFold suite to allow users to carry out the following operations: (1) Generate all SBH(x)-spacer hairpins for a given spacer sequence, where x varies between 0 and 20 (or length of the spacer sequence) and stands for the number of free spacer nucleotides (RNA sequences, minimal free energy (MFE), predicted structure, and cloning primers are outputted for each entry); (2) Given a SBH(0)- spacer hairpin, create all bulged SBHs by sliding a user defined bulged pattern along the SBH stem (RNA sequences, minimal free energy (MFE), predicted structure, and cloning primers are outputted for each entry); (3) Evolve a portion of the SBH RNA sequence to satisfy a user-defined RNA secondary structure, by searching over all possible sequences; (4) Evolve a portion of the SBH RNA sequence to satisfy a user-defined RNA secondary structure using a custom made genetic algorithm (optimization from RNA sequence pool). The entire suite has been written in Java on the Eclipse IDE (Luna Service Release 2 (4.4.2)) and a running commented example for each of the aforementioned programs is provided in the ‘Main.java' file. A more comprehensive step-by-step example illustrating the use of SBHFold for the evolution of a shared ASO sensing loop is provided in the same file. After unzipping the archive, the SBHFold program can be imported in the Eclipse IDE (Luna Service Release 2 (4.4.2)) as a new project. Note that SBHFold requires installation of the command line version of NUPACK to run correctly. This source code can be downloaded for free at http://www.nupack.org/downloads. The SBHFold zip archive contains the following folders: 1) bin and src: contain the binary and source codes of the Java project respectively. Of import [file ncomms14633-s2.zip › SBHFold_v1/output/Chart.js-master/src/Chart.Bar.js]

(function(){
	"use strict";

	var root = this,
		Chart = root.Chart,
		helpers = Chart.helpers;


	var defaultConfig = {
		//Boolean - Whether the scale should start at zero, or an order of magnitude down from the lowest value
		scaleBeginAtZero : true,

		//Boolean - Whether grid lines are shown across the chart
		scaleShowGridLines : true,

		//String - Colour of the grid lines
		scaleGridLineColor : "rgba(0,0,0,.05)",

		//Number - Width of the grid lines
		scaleGridLineWidth : 1,

		//Boolean - Whether to show horizontal lines (except X axis)
		scaleShowHorizontalLines: true,

		//Boolean - Whether to show vertical lines (except Y axis)
		scaleShowVerticalLines: true,

		//Boolean - If there is a stroke on each bar
		barShowStroke : true,

		//Number - Pixel width of the bar stroke
		barStrokeWidth : 2,

		//Number - Spacing between each of the X value sets
		barValueSpacing : 5,

		//Number - Spacing between data sets within X values
		barDatasetSpacing : 1,

		//String - A legend template
		legendTemplate : "<ul class=\"<%=name.toLowerCase()%>-legend\"><% for (var i=0; i<datasets.length; i++){%><li><span style=\"background-color:<%=datasets[i].fillColor%>\"><%if(datasets[i].label){%><%=datasets[i].label%><%}%></span></li><%}%></ul>"

	};


	Chart.Type.extend({
		name: "Bar",
		defaults : defaultConfig,
		initialize:  function(data){

			//Expose options as a scope variable here so we can access it in the ScaleClass
			var options = this.options;

			this.ScaleClass = Chart.Scale.extend({
				offsetGridLines : true,
				calculateBarX : function(datasetCount, datasetIndex, barIndex){
					//Reusable method for calculating the xPosition of a given bar based on datasetIndex & width of the bar
					var xWidth = this.calculateBaseWidth(),
						xAbsolute = this.calculateX(barIndex) - (xWidth/2),
						barWidth = this.calculateBarWidth(datasetCount);

					return xAbsolute + (barWidth * datasetIndex) + (datasetIndex * options.barDatasetSpacing) + barWidth/2;
				},
				calculateBaseWidth : function(){
					return (this.calculateX(1) - this.calculateX(0)) - (2*options.barValueSpacing);
				},
				calculateBarWidth : function(datasetCount){
					//The padding between datasets is to the right of each bar, providing that there are more than 1 dataset
					var baseWidth = this.calculateBaseWidth() - ((datasetCount - 1) * options.barDatasetSpacing);

					return (baseWidth / datasetCount);
				}
			});

			this.datasets = [];

			//Set up tooltip events on the chart
			if (this.options.showTooltips){
				helpers.bindEvents(this, this.options.tooltipEvents, function(evt){
					var activeBars = (evt.type !== 'mouseout') ? this.getBarsAtEvent(evt) : [];

					this.eachBars(function(bar){
						bar.restore(['fillColor', 'strokeColor']);
					});
					helpers.each(activeBars, function(activeBar){
						activeBar.fillColor = activeBar.highlightFill;
						activeBar.strokeColor = activeBar.highlightStroke;
					});
					this.showTooltip(activeBars);
				});
			}

			//Declare the extension of the default point, to cater for the options passed in to the constructor
			this.BarClass = Chart.Rectangle.extend({
				strokeWidth : this.options.barStrokeWidth,
				showStroke : this.options.barShowStroke,
				ctx : this.chart.ctx
			});

			//Iterate through each of the datasets, and build this into a property of the chart
			helpers.each(data.datasets,function(dataset,datasetIndex){

				var datasetObject = {
					label : dataset.label || null,
					fillColor : dataset.fillColor,
					strokeColor : dataset.strokeColor,
					bars : []
				};

				this.datasets.push(datasetObject);

				helpers.each(dataset.data,function(dataPoint,index){
					//Add a new point for each piece of data, passing any required data to draw.
					datasetObject.bars.push(new this.BarClass({
						value : dataPoint,
						label : data.labels[index],
						datasetLabel: dataset.label,
						strokeColor : dataset.strokeColor,
						fillColor : dataset.fillColor,
						highlightFill : dataset.highlightFill || dataset.fillColor,
						highlightStroke : dataset.highlightStroke || dataset.strokeColor
					}));
				},this);

			},this);

			this.buildScale(data.labels);

			this.BarClass.prototype.base = this.scale.endPoint;

			this.eachBars(function(bar, index, datasetIndex){
				helpers.extend(bar, {
					width : this.scale.calculateBarWidth(this.datasets.length),
					x: this.scale.calculateBarX(this.datasets.length, datasetIndex, index),
					y: this.scale.endPoint
				});
				bar.save();
			}, this);

			this.render();
		},
		update : function(){
			this.scale.update();
			// Reset any highlight colours before updating.
			helpers.each(this.activeElements, function(activeElement){
				activeElement.restore(['fillColor', 'strokeColor']);
			});

			this.eachBars(function(bar){
				bar.save();
			});
			this.render();
		},
		eachBars : function(callback){
			helpers.each(this.datasets,function(dataset, datasetIndex){
				helpers.each(dataset.bars, callback, this, datasetIndex);
			},this);
		},
		getBarsAtEvent : function(e){
			var barsArray = [],
				eventPosition = helpers.getRelativePosition(e),
				datasetIterator = function(dataset){
					barsArray.push(dataset.bars[barIndex]);
				},
				barIndex;

			for (var datasetIndex = 0; datasetIndex < this.datasets.length; datasetIndex++) {
				for (barIndex = 0; barIndex < this.datasets[datasetIndex].bars.length; barIndex++) {
					if (this.datasets[datasetIndex].bars[barIndex].inRange(eventPosition.x,eventPosition.y)){
						helpers.each(this.datasets, datasetIterator);
						return barsArray;
					}
				}
			}

			return barsArray;
		},
		buildScale : function(labels){
			var self = this;

			var dataTotal = function(){
				var values = [];
				self.eachBars(function(bar){
					values.push(bar.value);
				});
				return values;
			};

			var scaleOptions = {
				templateString : this.options.scaleLabel,
				height : this.chart.height,
				width : this.chart.width,
				ctx : this.chart.ctx,
				textColor : this.options.scaleFontColor,
				fontSize : this.options.scaleFontSize,
				fontStyle : this.options.scaleFontStyle,
				fontFamily : this.options.scaleFontFamily,
				valuesCount : labels.length,
				beginAtZero : this.options.scaleBeginAtZero,
				integersOnly : this.options.scaleIntegersOnly,
				calculateYRange: function(currentHeight){
					var updatedRanges = helpers.calculateScaleRange(
						dataTotal(),
						currentHeight,
						this.fontSize,
						this.beginAtZero,
						this.integersOnly
					);
					helpers.extend(this, updatedRanges);
				},
				xLabels : labels,
				font : helpers.fontString(this.options.scaleFontSize, this.options.scaleFontStyle, this.options.scaleFontFamily),
				lineWidth : this.options.scaleLineWidth,
				lineColor : this.options.scaleLineColor,
				showHorizontalLines : this.options.scaleShowHorizontalLines,
				showVerticalLines : this.options.scaleShowVerticalLines,
				gridLineWidth : (this.options.scaleShowGridLines) ? this.options.scaleGridLineWidth : 0,
				gridLineColor : (this.options.scaleShowGridLines) ? this.options.scaleGridLineColor : "rgba(0,0,0,0)",
				padding : (this.options.showScale) ? 0 : (this.options.barShowStroke) ? this.options.barStrokeWidth : 0,
				showLabels : this.options.scaleShowLabels,
				display : this.options.showScale
			};

			if (this.options.scaleOverride){
				helpers.extend(scaleOptions, {
					calculateYRange: helpers.noop,
					steps: this.options.scaleSteps,
					stepValue: this.options.scaleStepWidth,
					min: this.options.scaleStartValue,
					max: this.options.scaleStartValue + (this.options.scaleSteps * this.options.scaleStepWidth)
				});
			}

			this.scale = new this.ScaleClass(scaleOptions);
		},
		addData : function(valuesArray,label){
			//Map the values array for each of the datasets
			helpers.each(valuesArray,function(value,datasetIndex){
				//Add a new point for each piece of data, passing any required data to draw.
				this.datasets[datasetIndex].bars.push(new this.BarClass({
					value : value,
					label : label,
					datasetLabel: this.datasets[datasetIndex].label,
					x: this.scale.calculateBarX(this.datasets.length, datasetIndex, this.scale.valuesCount+1),
					y: this.scale.endPoint,
					width : this.scale.calculateBarWidth(this.datasets.length),
					base : this.scale.endPoint,
					strokeColor : this.datasets[datasetIndex].strokeColor,
					fillColor : this.datasets[datasetIndex].fillColor
				}));
			},this);

			this.scale.addXLabel(label);
			//Then re-render the chart.
			this.update();
		},
		removeData : function(){
			this.scale.removeXLabel();
			//Then re-render the chart.
			helpers.each(this.datasets,function(dataset){
				dataset.bars.shift();
			},this);
			this.update();
		},
		reflow : function(){
			helpers.extend(this.BarClass.prototype,{
				y: this.scale.endPoint,
				base : this.scale.endPoint
			});
			var newScaleProps = helpers.extend({
				height : this.chart.height,
				width : this.chart.width
			});
			this.scale.update(newScaleProps);
		},
		draw : function(ease){
			var easingDecimal = ease || 1;
			this.clear();

			var ctx = this.chart.ctx;

			this.scale.draw(easingDecimal);

			//Draw all the bars for each dataset
			helpers.each(this.datasets,function(dataset,datasetIndex){
				helpers.each(dataset.bars,function(bar,index){
					if (bar.hasValue()){
						bar.base = this.scale.endPoint;
						//Transition then draw
						bar.transition({
							x : this.scale.calculateBarX(this.datasets.length, datasetIndex, index),
							y : this.scale.calculateY(bar.value),
							width : this.scale.calculateBarWidth(this.datasets.length)
						}, easingDecimal).draw();
					}
				},this);

			},this);
		}
	});


}).call(this);
