# Supplementary material for: Rational design of inducible CRISPR guide RNAs for de novo assembly of transcriptional programs
Source: Nat Commun. 2017 Mar 3;8:14633. doi: 10.1038/ncomms14633 (PMC5339017; doi:10.1038/ncomms14633)
Supplement: Supplementary Software — The SBHFold algorithm has been created to facilitate the design of ASO responsive iSBH structures sharing a common sensing loop sequence (see Supplementary Fig. 10 for in-depth explanation of the algorithm). Additionally, several smaller programs were included in the SBHFold suite to allow users to carry out the following operations: (1) Generate all SBH(x)-spacer hairpins for a given spacer sequence, where x varies between 0 and 20 (or length of the spacer sequence) and stands for the number of free spacer nucleotides (RNA sequences, minimal free energy (MFE), predicted structure, and cloning primers are outputted for each entry); (2) Given a SBH(0)- spacer hairpin, create all bulged SBHs by sliding a user defined bulged pattern along the SBH stem (RNA sequences, minimal free energy (MFE), predicted structure, and cloning primers are outputted for each entry); (3) Evolve a portion of the SBH RNA sequence to satisfy a user-defined RNA secondary structure, by searching over all possible sequences; (4) Evolve a portion of the SBH RNA sequence to satisfy a user-defined RNA secondary structure using a custom made genetic algorithm (optimization from RNA sequence pool). The entire suite has been written in Java on the Eclipse IDE (Luna Service Release 2 (4.4.2)) and a running commented example for each of the aforementioned programs is provided in the ‘Main.java' file. A more comprehensive step-by-step example illustrating the use of SBHFold for the evolution of a shared ASO sensing loop is provided in the same file. After unzipping the archive, the SBHFold program can be imported in the Eclipse IDE (Luna Service Release 2 (4.4.2)) as a new project. Note that SBHFold requires installation of the command line version of NUPACK to run correctly. This source code can be downloaded for free at http://www.nupack.org/downloads. The SBHFold zip archive contains the following folders: 1) bin and src: contain the binary and source codes of the Java project respectively. Of import [file ncomms14633-s2.zip › SBHFold_v1/output/Chart.js-master/src/Chart.Core.js]

/*!
 * Chart.js
 * http://chartjs.org/
 * Version: {{ version }}
 *
 * Copyright 2015 Nick Downie
 * Released under the MIT license
 * https://github.com/nnnick/Chart.js/blob/master/LICENSE.md
 */


(function(){

	"use strict";

	//Declare root variable - window in the browser, global on the server
	var root = this,
		previous = root.Chart;

	//Occupy the global variable of Chart, and create a simple base class
	var Chart = function(context){
		var chart = this;
		this.canvas = context.canvas;

		this.ctx = context;

		//Variables global to the chart
		var computeDimension = function(element,dimension)
		{
			if (element['offset'+dimension])
			{
				return element['offset'+dimension];
			}
			else
			{
				return document.defaultView.getComputedStyle(element).getPropertyValue(dimension);
			}
		};

		var width = this.width = computeDimension(context.canvas,'Width') || context.canvas.width;
		var height = this.height = computeDimension(context.canvas,'Height') || context.canvas.height;

		// Firefox requires this to work correctly
		context.canvas.width  = width;
		context.canvas.height = height;

		width = this.width = context.canvas.width;
		height = this.height = context.canvas.height;
		this.aspectRatio = this.width / this.height;
		//High pixel density displays - multiply the size of the canvas height/width by the device pixel ratio, then scale.
		helpers.retinaScale(this);

		return this;
	};
	//Globally expose the defaults to allow for user updating/changing
	Chart.defaults = {
		global: {
			// Boolean - Whether to animate the chart
			animation: true,

			// Number - Number of animation steps
			animationSteps: 60,

			// String - Animation easing effect
			animationEasing: "easeOutQuart",

			// Boolean - If we should show the scale at all
			showScale: true,

			// Boolean - If we want to override with a hard coded scale
			scaleOverride: false,

			// ** Required if scaleOverride is true **
			// Number - The number of steps in a hard coded scale
			scaleSteps: null,
			// Number - The value jump in the hard coded scale
			scaleStepWidth: null,
			// Number - The scale starting value
			scaleStartValue: null,

			// String - Colour of the scale line
			scaleLineColor: "rgba(0,0,0,.1)",

			// Number - Pixel width of the scale line
			scaleLineWidth: 1,

			// Boolean - Whether to show labels on the scale
			scaleShowLabels: true,

			// Interpolated JS string - can access value
			scaleLabel: "<%=value%>",

			// Boolean - Whether the scale should stick to integers, and not show any floats even if drawing space is there
			scaleIntegersOnly: true,

			// Boolean - Whether the scale should start at zero, or an order of magnitude down from the lowest value
			scaleBeginAtZero: false,

			// String - Scale label font declaration for the scale label
			scaleFontFamily: "'Helvetica Neue', 'Helvetica', 'Arial', sans-serif",

			// Number - Scale label font size in pixels
			scaleFontSize: 12,

			// String - Scale label font weight style
			scaleFontStyle: "normal",

			// String - Scale label font colour
			scaleFontColor: "#666",

			// Boolean - whether or not the chart should be responsive and resize when the browser does.
			responsive: false,

			// Boolean - whether to maintain the starting aspect ratio or not when responsive, if set to false, will take up entire container
			maintainAspectRatio: true,

			// Boolean - Determines whether to draw tooltips on the canvas or not - attaches events to touchmove & mousemove
			showTooltips: true,

			// Boolean - Determines whether to draw built-in tooltip or call custom tooltip function
			customTooltips: false,

			// Array - Array of string names to attach tooltip events
			tooltipEvents: ["mousemove", "touchstart", "touchmove", "mouseout"],

			// String - Tooltip background colour
			tooltipFillColor: "rgba(0,0,0,0.8)",

			// String - Tooltip label font declaration for the scale label
			tooltipFontFamily: "'Helvetica Neue', 'Helvetica', 'Arial', sans-serif",

			// Number - Tooltip label font size in pixels
			tooltipFontSize: 14,

			// String - Tooltip font weight style
			tooltipFontStyle: "normal",

			// String - Tooltip label font colour
			tooltipFontColor: "#fff",

			// String - Tooltip title font declaration for the scale label
			tooltipTitleFontFamily: "'Helvetica Neue', 'Helvetica', 'Arial', sans-serif",

			// Number - Tooltip title font size in pixels
			tooltipTitleFontSize: 14,

			// String - Tooltip title font weight style
			tooltipTitleFontStyle: "bold",

			// String - Tooltip title font colour
			tooltipTitleFontColor: "#fff",

			// Number - pixel width of padding around tooltip text
			tooltipYPadding: 6,

			// Number - pixel width of padding around tooltip text
			tooltipXPadding: 6,

			// Number - Size of the caret on the tooltip
			tooltipCaretSize: 8,

			// Number - Pixel radius of the tooltip border
			tooltipCornerRadius: 6,

			// Number - Pixel offset from point x to tooltip edge
			tooltipXOffset: 10,

			// String - Template string for single tooltips
			tooltipTemplate: "<%if (label){%><%=label%>: <%}%><%= value %>",

			// String - Template string for single tooltips
			multiTooltipTemplate: "<%= value %>",

			// String - Colour behind the legend colour block
			multiTooltipKeyBackground: '#fff',

			// Function - Will fire on animation progression.
			onAnimationProgress: function(){},

			// Function - Will fire on animation completion.
			onAnimationComplete: function(){}

		}
	};

	//Create a dictionary of chart types, to allow for extension of existing types
	Chart.types = {};

	//Global Chart helpers object for utility methods and classes
	var helpers = Chart.helpers = {};

		//-- Basic js utility methods
	var each = helpers.each = function(loopable,callback,self){
			var additionalArgs = Array.prototype.slice.call(arguments, 3);
			// Check to see if null or undefined firstly.
			if (loopable){
				if (loopable.length === +loopable.length){
					var i;
					for (i=0; i<loopable.length; i++){
						callback.apply(self,[loopable[i], i].concat(additionalArgs));
					}
				}
				else{
					for (var item in loopable){
						callback.apply(self,[loopable[item],item].concat(additionalArgs));
					}
				}
			}
		},
		clone = helpers.clone = function(obj){
			var objClone = {};
			each(obj,function(value,key){
				if (obj.hasOwnProperty(key)){
					objClone[key] = value;
				}
			});
			return objClone;
		},
		extend = helpers.extend = function(base){
			each(Array.prototype.slice.call(arguments,1), function(extensionObject) {
				each(extensionObject,function(value,key){
					if (extensionObject.hasOwnProperty(key)){
						base[key] = value;
					}
				});
			});
			return base;
		},
		merge = helpers.merge = function(base,master){
			//Merge properties in left object over to a shallow clone of object right.
			var args = Array.prototype.slice.call(arguments,0);
			args.unshift({});
			return extend.apply(null, args);
		},
		indexOf = helpers.indexOf = function(arrayToSearch, item){
			if (Array.prototype.indexOf) {
				return arrayToSearch.indexOf(item);
			}
			else{
				for (var i = 0; i < arrayToSearch.length; i++) {
					if (arrayToSearch[i] === item) return i;
				}
				return -1;
			}
		},
		where = helpers.where = function(collection, filterCallback){
			var filtered = [];

			helpers.each(collection, function(item){
				if (filterCallback(item)){
					filtered.push(item);
				}
			});

			return filtered;
		},
		findNextWhere = helpers.findNextWhere = function(arrayToSearch, filterCallback, startIndex){
			// Default to start of the array
			if (!startIndex){
				startIndex = -1;
			}
			for (var i = startIndex + 1; i < arrayToSearch.length; i++) {
				var currentItem = arrayToSearch[i];
				if (filterCallback(currentItem)){
					return currentItem;
				}
			}
		},
		findPreviousWhere = helpers.findPreviousWhere = function(arrayToSearch, filterCallback, startIndex){
			// Default to end of the array
			if (!startIndex){
				startIndex = arrayToSearch.length;
			}
			for (var i = startIndex - 1; i >= 0; i--) {
				var currentItem = arrayToSearch[i];
				if (filterCallback(currentItem)){
					return currentItem;
				}
			}
		},
		inherits = helpers.inherits = function(extensions){
			//Basic javascript inheritance based on the model created in Backbone.js
			var parent = this;
			var ChartElement = (extensions && extensions.hasOwnProperty("constructor")) ? extensions.constructor : function(){ return parent.apply(this, arguments); };

			var Surrogate = function(){ this.constructor = ChartElement;};
			Surrogate.prototype = parent.prototype;
			ChartElement.prototype = new Surrogate();

			ChartElement.extend = inherits;

			if (extensions) extend(ChartElement.prototype, extensions);

			ChartElement.__super__ = parent.prototype;

			return ChartElement;
		},
		noop = helpers.noop = function(){},
		uid = helpers.uid = (function(){
			var id=0;
			return function(){
				return "chart-" + id++;
			};
		})(),
		warn = helpers.warn = function(str){
			//Method for warning of errors
			if (window.console && typeof window.console.warn === "function") console.warn(str);
		},
		amd = helpers.amd = (typeof define === 'function' && define.amd),
		//-- Math methods
		isNumber = helpers.isNumber = function(n){
			return !isNaN(parseFloat(n)) && isFinite(n);
		},
		max = helpers.max = function(array){
			return Math.max.apply( Math, array );
		},
		min = helpers.min = function(array){
			return Math.min.apply( Math, array );
		},
		cap = helpers.cap = function(valueToCap,maxValue,minValue){
			if(isNumber(maxValue)) {
				if( valueToCap > maxValue ) {
					return maxValue;
				}
			}
			else if(isNumber(minValue)){
				if ( valueToCap < minValue ){
					return minValue;
				}
			}
			return valueToCap;
		},
		getDecimalPlaces = helpers.getDecimalPlaces = function(num){
			if (num%1!==0 && isNumber(num)){
				var s = num.toString();
				if(s.indexOf("e-") < 0){
					// no exponent, e.g. 0.01
					return s.split(".")[1].length;
				}
				else if(s.indexOf(".") < 0) {
					// no decimal point, e.g. 1e-9
					return parseInt(s.split("e-")[1]);
				}
				else {
					// exponent and decimal point, e.g. 1.23e-9
					var parts = s.split(".")[1].split("e-");
					return parts[0].length + parseInt(parts[1]);
				}
			}
			else {
				return 0;
			}
		},
		toRadians = helpers.radians = function(degrees){
			return degrees * (Math.PI/180);
		},
		// Gets the angle from vertical upright to the point about a centre.
		getAngleFromPoint = helpers.getAngleFromPoint = function(centrePoint, anglePoint){
			var distanceFromXCenter = anglePoint.x - centrePoint.x,
				distanceFromYCenter = anglePoint.y - centrePoint.y,
				radialDistanceFromCenter = Math.sqrt( distanceFromXCenter * distanceFromXCenter + distanceFromYCenter * distanceFromYCenter);


			var angle = Math.PI * 2 + Math.atan2(distanceFromYCenter, distanceFromXCenter);

			//If the segment is in the top left quadrant, we need to add another rotation to the angle
			if (distanceFromXCenter < 0 && distanceFromYCenter < 0){
				angle += Math.PI*2;
			}

			return {
				angle: angle,
				distance: radialDistanceFromCenter
			};
		},
		aliasPixel = helpers.aliasPixel = function(pixelWidth){
			return (pixelWidth % 2 === 0) ? 0 : 0.5;
		},
		splineCurve = helpers.splineCurve = function(FirstPoint,MiddlePoint,AfterPoint,t){
			//Props to Rob Spencer at scaled innovation for his post on splining between points
			//http://scaledinnovation.com/analytics/splines/aboutSplines.html
			var d01=Math.sqrt(Math.pow(MiddlePoint.x-FirstPoint.x,2)+Math.pow(MiddlePoint.y-FirstPoint.y,2)),
				d12=Math.sqrt(Math.pow(AfterPoint.x-MiddlePoint.x,2)+Math.pow(AfterPoint.y-MiddlePoint.y,2)),
				fa=t*d01/(d01+d12),// scaling factor for triangle Ta
				fb=t*d12/(d01+d12);
			return {
				inner : {
					x : MiddlePoint.x-fa*(AfterPoint.x-FirstPoint.x),
					y : MiddlePoint.y-fa*(AfterPoint.y-FirstPoint.y)
				},
				outer : {
					x: MiddlePoint.x+fb*(AfterPoint.x-FirstPoint.x),
					y : MiddlePoint.y+fb*(AfterPoint.y-FirstPoint.y)
				}
			};
		},
		calculateOrderOfMagnitude = helpers.calculateOrderOfMagnitude = function(val){
			return Math.floor(Math.log(val) / Math.LN10);
		},
		calculateScaleRange = helpers.calculateScaleRange = function(valuesArray, drawingSize, textSize, startFromZero, integersOnly){

			//Set a minimum step of two - a point at the top of the graph, and a point at the base
			var minSteps = 2,
				maxSteps = Math.floor(drawingSize/(textSize * 1.5)),
				skipFitting = (minSteps >= maxSteps);

			var maxValue = max(valuesArray),
				minValue = min(valuesArray);

			// We need some degree of separation here to calculate the scales if all the values are the same
			// Adding/minusing 0.5 will give us a range of 1.
			if (maxValue === minValue){
				maxValue += 0.5;
				// So we don't end up with a graph with a negative start value if we've said always start from zero
				if (minValue >= 0.5 && !startFromZero){
					minValue -= 0.5;
				}
				else{
					// Make up a whole number above the values
					maxValue += 0.5;
				}
			}

			var	valueRange = Math.abs(maxValue - minValue),
				rangeOrderOfMagnitude = calculateOrderOfMagnitude(valueRange),
				graphMax = Math.ceil(maxValue / (1 * Math.pow(10, rangeOrderOfMagnitude))) * Math.pow(10, rangeOrderOfMagnitude),
				graphMin = (startFromZero) ? 0 : Math.floor(minValue / (1 * Math.pow(10, rangeOrderOfMagnitude))) * Math.pow(10, rangeOrderOfMagnitude),
				graphRange = graphMax - graphMin,
				stepValue = Math.pow(10, rangeOrderOfMagnitude),
				numberOfSteps = Math.round(graphRange / stepValue);

			//If we have more space on the graph we'll use it to give more definition to the data
			while((numberOfSteps > maxSteps || (numberOfSteps * 2) < maxSteps) && !skipFitting) {
				if(numberOfSteps > maxSteps){
					stepValue *=2;
					numberOfSteps = Math.round(graphRange/stepValue);
					// Don't ever deal with a decimal number of steps - cancel fitting and just use the minimum number of steps.
					if (numberOfSteps % 1 !== 0){
						skipFitting = true;
					}
				}
				//We can fit in double the amount of scale points on the scale
				else{
					//If user has declared ints only, and the step value isn't a decimal
					if (integersOnly && rangeOrderOfMagnitude >= 0){
						//If the user has said integers only, we need to check that making the scale more granular wouldn't make it a float
						if(stepValue/2 % 1 === 0){
							stepValue /=2;
							numberOfSteps = Math.round(graphRange/stepValue);
						}
						//If it would make it a float break out of the loop
						else{
							break;
						}
					}
					//If the scale doesn't have to be an int, make the scale more granular anyway.
					else{
						stepValue /=2;
						numberOfSteps = Math.round(graphRange/stepValue);
					}

				}
			}

			if (skipFitting){
				numberOfSteps = minSteps;
				stepValue = graphRange / numberOfSteps;
			}

			return {
				steps : numberOfSteps,
				stepValue : stepValue,
				min : graphMin,
				max	: graphMin + (numberOfSteps * stepValue)
			};

		},
		/* jshint ignore:start */
		// Blows up jshint errors based on the new Function constructor
		//Templating methods
		//Javascript micro templating by John Resig - source at http://ejohn.org/blog/javascript-micro-templating/
		template = helpers.template = function(templateString, valuesObject){

			// If templateString is function rather than string-template - call the function for valuesObject

			if(templateString instanceof Function){
			 	return templateString(valuesObject);
		 	}

			var cache = {};
			function tmpl(str, data){
				// Figure out if we're getting a template, or if we need to
				// load the template - and be sure to cache the result.
				var fn = !/\W/.test(str) ?
				cache[str] = cache[str] :

				// Generate a reusable function that will serve as a template
				// generator (and which will be cached).
				new Function("obj",
					"var p=[],print=function(){p.push.apply(p,arguments);};" +

					// Introduce the data as local variables using with(){}
					"with(obj){p.push('" +

					// Convert the template into pure JavaScript
					str
						.replace(/[\r\t\n]/g, " ")
						.split("<%").join("\t")
						.replace(/((^|%>)[^\t]*)'/g, "$1\r")
						.replace(/\t=(.*?)%>/g, "',$1,'")
						.split("\t").join("');")
						.split("%>").join("p.push('")
						.split("\r").join("\\'") +
					"');}return p.join('');"
				);

				// Provide some basic currying to the user
				return data ? fn( data ) : fn;
			}
			return tmpl(templateString,valuesObject);
		},
		/* jshint ignore:end */
		generateLabels = helpers.generateLabels = function(templateString,numberOfSteps,graphMin,stepValue){
			var labelsArray = new Array(numberOfSteps);
			if (templateString){
				each(labelsArray,function(val,index){
					labelsArray[index] = template(templateString,{value: (graphMin + (stepValue*(index+1)))});
				});
			}
			return labelsArray;
		},
		//--Animation methods
		//Easing functions adapted from Robert Penner's easing equations
		//http://www.robertpenner.com/easing/
		easingEffects = helpers.easingEffects = {
			linear: function (t) {
				return t;
			},
			easeInQuad: function (t) {
				return t * t;
			},
			easeOutQuad: function (t) {
				return -1 * t * (t - 2);
			},
			easeInOutQuad: function (t) {
				if ((t /= 1 / 2) < 1){
					return 1 / 2 * t * t;
				}
				return -1 / 2 * ((--t) * (t - 2) - 1);
			},
			easeInCubic: function (t) {
				return t * t * t;
			},
			easeOutCubic: function (t) {
				return 1 * ((t = t / 1 - 1) * t * t + 1);
			},
			easeInOutCubic: function (t) {
				if ((t /= 1 / 2) < 1){
					return 1 / 2 * t * t * t;
				}
				return 1 / 2 * ((t -= 2) * t * t + 2);
			},
			easeInQuart: function (t) {
				return t * t * t * t;
			},
			easeOutQuart: function (t) {
				return -1 * ((t = t / 1 - 1) * t * t * t - 1);
			},
			easeInOutQuart: function (t) {
				if ((t /= 1 / 2) < 1){
					return 1 / 2 * t * t * t * t;
				}
				return -1 / 2 * ((t -= 2) * t * t * t - 2);
			},
			easeInQuint: function (t) {
				return 1 * (t /= 1) * t * t * t * t;
			},
			easeOutQuint: function (t) {
				return 1 * ((t = t / 1 - 1) * t * t * t * t + 1);
			},
			easeInOutQuint: function (t) {
				if ((t /= 1 / 2) < 1){
					return 1 / 2 * t * t * t * t * t;
				}
				return 1 / 2 * ((t -= 2) * t * t * t * t + 2);
			},
			easeInSine: function (t) {
				return -1 * Math.cos(t / 1 * (Math.PI / 2)) + 1;
			},
			easeOutSine: function (t) {
				return 1 * Math.sin(t / 1 * (Math.PI / 2));
			},
			easeInOutSine: function (t) {
				return -1 / 2 * (Math.cos(Math.PI * t / 1) - 1);
			},
			easeInExpo: function (t) {
				return (t === 0) ? 1 : 1 * Math.pow(2, 10 * (t / 1 - 1));
			},
			easeOutExpo: function (t) {
				return (t === 1) ? 1 : 1 * (-Math.pow(2, -10 * t / 1) + 1);
			},
			easeInOutExpo: function (t) {
				if (t === 0){
					return 0;
				}
				if (t === 1){
					return 1;
				}
				if ((t /= 1 / 2) < 1){
					return 1 / 2 * Math.pow(2, 10 * (t - 1));
				}
				return 1 / 2 * (-Math.pow(2, -10 * --t) + 2);
			},
			easeInCirc: function (t) {
				if (t >= 1){
					return t;
				}
				return -1 * (Math.sqrt(1 - (t /= 1) * t) - 1);
			},
			easeOutCirc: function (t) {
				return 1 * Math.sqrt(1 - (t = t / 1 - 1) * t);
			},
			easeInOutCirc: function (t) {
				if ((t /= 1 / 2) < 1){
					return -1 / 2 * (Math.sqrt(1 - t * t) - 1);
				}
				return 1 / 2 * (Math.sqrt(1 - (t -= 2) * t) + 1);
			},
			easeInElastic: function (t) {
				var s = 1.70158;
				var p = 0;
				var a = 1;
				if (t === 0){
					return 0;
				}
				if ((t /= 1) == 1){
					return 1;
				}
				if (!p){
					p = 1 * 0.3;
				}
				if (a < Math.abs(1)) {
					a = 1;
					s = p / 4;
				} else{
					s = p / (2 * Math.PI) * Math.asin(1 / a);
				}
				return -(a * Math.pow(2, 10 * (t -= 1)) * Math.sin((t * 1 - s) * (2 * Math.PI) / p));
			},
			easeOutElastic: function (t) {
				var s = 1.70158;
				var p = 0;
				var a = 1;
				if (t === 0){
					return 0;
				}
				if ((t /= 1) == 1){
					return 1;
				}
				if (!p){
					p = 1 * 0.3;
				}
				if (a < Math.abs(1)) {
					a = 1;
					s = p / 4;
				} else{
					s = p / (2 * Math.PI) * Math.asin(1 / a);
				}
				return a * Math.pow(2, -10 * t) * Math.sin((t * 1 - s) * (2 * Math.PI) / p) + 1;
			},
			easeInOutElastic: function (t) {
				var s = 1.70158;
				var p = 0;
				var a = 1;
				if (t === 0){
					return 0;
				}
				if ((t /= 1 / 2) == 2){
					return 1;
				}
				if (!p){
					p = 1 * (0.3 * 1.5);
				}
				if (a < Math.abs(1)) {
					a = 1;
					s = p / 4;
				} else {
					s = p / (2 * Math.PI) * Math.asin(1 / a);
				}
				if (t < 1){
					return -0.5 * (a * Math.pow(2, 10 * (t -= 1)) * Math.sin((t * 1 - s) * (2 * Math.PI) / p));}
				return a * Math.pow(2, -10 * (t -= 1)) * Math.sin((t * 1 - s) * (2 * Math.PI) / p) * 0.5 + 1;
			},
			easeInBack: function (t) {
				var s = 1.70158;
				return 1 * (t /= 1) * t * ((s + 1) * t - s);
			},
			easeOutBack: function (t) {
				var s = 1.70158;
				return 1 * ((t = t / 1 - 1) * t * ((s + 1) * t + s) + 1);
			},
			easeInOutBack: function (t) {
				var s = 1.70158;
				if ((t /= 1 / 2) < 1){
					return 1 / 2 * (t * t * (((s *= (1.525)) + 1) * t - s));
				}
				return 1 / 2 * ((t -= 2) * t * (((s *= (1.525)) + 1) * t + s) + 2);
			},
			easeInBounce: function (t) {
				return 1 - easingEffects.easeOutBounce(1 - t);
			},
			easeOutBounce: function (t) {
				if ((t /= 1) < (1 / 2.75)) {
					return 1 * (7.5625 * t * t);
				} else if (t < (2 / 2.75)) {
					return 1 * (7.5625 * (t -= (1.5 / 2.75)) * t + 0.75);
				} else if (t < (2.5 / 2.75)) {
					return 1 * (7.5625 * (t -= (2.25 / 2.75)) * t + 0.9375);
				} else {
					return 1 * (7.5625 * (t -= (2.625 / 2.75)) * t + 0.984375);
				}
			},
			easeInOutBounce: function (t) {
				if (t < 1 / 2){
					return easingEffects.easeInBounce(t * 2) * 0.5;
				}
				return easingEffects.easeOutBounce(t * 2 - 1) * 0.5 + 1 * 0.5;
			}
		},
		//Request animation polyfill - http://www.paulirish.com/2011/requestanimationframe-for-smart-animating/
		requestAnimFrame = helpers.requestAnimFrame = (function(){
			return window.requestAnimationFrame ||
				window.webkitRequestAnimationFrame ||
				window.mozRequestAnimationFrame ||
				window.oRequestAnimationFrame ||
				window.msRequestAnimationFrame ||
				function(callback) {
					return window.setTimeout(callback, 1000 / 60);
				};
		})(),
		cancelAnimFrame = helpers.cancelAnimFrame = (function(){
			return window.cancelAnimationFrame ||
				window.webkitCancelAnimationFrame ||
				window.mozCancelAnimationFrame ||
				window.oCancelAnimationFrame ||
				window.msCancelAnimationFrame ||
				function(callback) {
					return window.clearTimeout(callback, 1000 / 60);
				};
		})(),
		animationLoop = helpers.animationLoop = function(callback,totalSteps,easingString,onProgress,onComplete,chartInstance){

			var currentStep = 0,
				easingFunction = easingEffects[easingString] || easingEffects.linear;

			var animationFrame = function(){
				currentStep++;
				var stepDecimal = currentStep/totalSteps;
				var easeDecimal = easingFunction(stepDecimal);

				callback.call(chartInstance,easeDecimal,stepDecimal, currentStep);
				onProgress.call(chartInstance,easeDecimal,stepDecimal);
				if (currentStep < totalSteps){
					chartInstance.animationFrame = requestAnimFrame(animationFrame);
				} else{
					onComplete.apply(chartInstance);
				}
			};
			requestAnimFrame(animationFrame);
		},
		//-- DOM methods
		getRelativePosition = helpers.getRelativePosition = function(evt){
			var mouseX, mouseY;
			var e = evt.originalEvent || evt,
				canvas = evt.currentTarget || evt.srcElement,
				boundingRect = canvas.getBoundingClientRect();

			if (e.touches){
				mouseX = e.touches[0].clientX - boundingRect.left;
				mouseY = e.touches[0].clientY - boundingRect.top;

			}
			else{
				mouseX = e.clientX - boundingRect.left;
				mouseY = e.clientY - boundingRect.top;
			}

			return {
				x : mouseX,
				y : mouseY
			};

		},
		addEvent = helpers.addEvent = function(node,eventType,method){
			if (node.addEventListener){
				node.addEventListener(eventType,method);
			} else if (node.attachEvent){
				node.attachEvent("on"+eventType, method);
			} else {
				node["on"+eventType] = method;
			}
		},
		removeEvent = helpers.removeEvent = function(node, eventType, handler){
			if (node.removeEventListener){
				node.removeEventListener(eventType, handler, false);
			} else if (node.detachEvent){
				node.detachEvent("on"+eventType,handler);
			} else{
				node["on" + eventType] = noop;
			}
		},
		bindEvents = helpers.bindEvents = function(chartInstance, arrayOfEvents, handler){
			// Create the events object if it's not already present
			if (!chartInstance.events) chartInstance.events = {};

			each(arrayOfEvents,function(eventName){
				chartInstance.events[eventName] = function(){
					handler.apply(chartInstance, arguments);
				};
				addEvent(chartInstance.chart.canvas,eventName,chartInstance.events[eventName]);
			});
		},
		unbindEvents = helpers.unbindEvents = function (chartInstance, arrayOfEvents) {
			each(arrayOfEvents, function(handler,eventName){
				removeEvent(chartInstance.chart.canvas, eventName, handler);
			});
		},
		getMaximumWidth = helpers.getMaximumWidth = function(domNode){
			var container = domNode.parentNode,
			    padding = parseInt(getStyle(container, 'padding-left')) + parseInt(getStyle(container, 'padding-right'));
			// TODO = check cross browser stuff with this.
			return container.clientWidth - padding;
		},
		getMaximumHeight = helpers.getMaximumHeight = function(domNode){
			var container = domNode.parentNode,
			    padding = parseInt(getStyle(container, 'padding-bottom')) + parseInt(getStyle(container, 'padding-top'));
			// TODO = check cross browser stuff with this.
			return container.clientHeight - padding;
		},
		getStyle = helpers.getStyle = function (el, property) {
			return el.currentStyle ?
				el.currentStyle[property] :
				document.defaultView.getComputedStyle(el, null).getPropertyValue(property);
		},
		getMaximumSize = helpers.getMaximumSize = helpers.getMaximumWidth, // legacy support
		retinaScale = helpers.retinaScale = function(chart){
			var ctx = chart.ctx,
				width = chart.canvas.width,
				height = chart.canvas.height;

			if (window.devicePixelRatio) {
				ctx.canvas.style.width = width + "px";
				ctx.canvas.style.height = height + "px";
				ctx.canvas.height = height * window.devicePixelRatio;
				ctx.canvas.width = width * window.devicePixelRatio;
				ctx.scale(window.devicePixelRatio, window.devicePixelRatio);
			}
		},
		//-- Canvas methods
		clear = helpers.clear = function(chart){
			chart.ctx.clearRect(0,0,chart.width,chart.height);
		},
		fontString = helpers.fontString = function(pixelSize,fontStyle,fontFamily){
			return fontStyle + " " + pixelSize+"px " + fontFamily;
		},
		longestText = helpers.longestText = function(ctx,font,arrayOfStrings){
			ctx.font = font;
			var longest = 0;
			each(arrayOfStrings,function(string){
				var textWidth = ctx.measureText(string).width;
				longest = (textWidth > longest) ? textWidth : longest;
			});
			return longest;
		},
		drawRoundedRectangle = helpers.drawRoundedRectangle = function(ctx,x,y,width,height,radius){
			ctx.beginPath();
			ctx.moveTo(x + radius, y);
			ctx.lineTo(x + width - radius, y);
			ctx.quadraticCurveTo(x + width, y, x + width, y + radius);
			ctx.lineTo(x + width, y + height - radius);
			ctx.quadraticCurveTo(x + width, y + height, x + width - radius, y + height);
			ctx.lineTo(x + radius, y + height);
			ctx.quadraticCurveTo(x, y + height, x, y + height - radius);
			ctx.lineTo(x, y + radius);
			ctx.quadraticCurveTo(x, y, x + radius, y);
			ctx.closePath();
		};


	//Store a reference to each instance - allowing us to globally resize chart instances on window resize.
	//Destroy method on the chart will remove the instance of the chart from this reference.
	Chart.instances = {};

	Chart.Type = function(data,options,chart){
		this.options = options;
		this.chart = chart;
		this.id = uid();
		//Add the chart instance to the global namespace
		Chart.instances[this.id] = this;

		// Initialize is always called when a chart type is created
		// By default it is a no op, but it should be extended
		if (options.responsive){
			this.resize();
		}
		this.initialize.call(this,data);
	};

	//Core methods that'll be a part of every chart type
	extend(Chart.Type.prototype,{
		initialize : function(){return this;},
		clear : function(){
			clear(this.chart);
			return this;
		},
		stop : function(){
			// Stops any current animation loop occuring
			Chart.animationService.cancelAnimation(this);
			return this;
		},
		resize : function(callback){
			this.stop();
			var canvas = this.chart.canvas,
				newWidth = getMaximumWidth(this.chart.canvas),
				newHeight = this.options.maintainAspectRatio ? newWidth / this.chart.aspectRatio : getMaximumHeight(this.chart.canvas);

			canvas.width = this.chart.width = newWidth;
			canvas.height = this.chart.height = newHeight;

			retinaScale(this.chart);

			if (typeof callback === "function"){
				callback.apply(this, Array.prototype.slice.call(arguments, 1));
			}
			return this;
		},
		reflow : noop,
		render : function(reflow){
			if (reflow){
				this.reflow();
			}
			
			if (this.options.animation && !reflow){
				var animation = new Chart.Animation();
				animation.numSteps = this.options.animationSteps;
				animation.easing = this.options.animationEasing;
				
				// render function
				animation.render = function(chartInstance, animationObject) {
					var easingFunction = helpers.easingEffects[animationObject.easing];
					var stepDecimal = animationObject.currentStep / animationObject.numSteps;
					var easeDecimal = easingFunction(stepDecimal);
					
					chartInstance.draw(easeDecimal, stepDecimal, animationObject.currentStep);
				};
				
				// user events
				animation.onAnimationProgress = this.options.onAnimationProgress;
				animation.onAnimationComplete = this.options.onAnimationComplete;
				
				Chart.animationService.addAnimation(this, animation);
			}
			else{
				this.draw();
				this.options.onAnimationComplete.call(this);
			}
			return this;
		},
		generateLegend : function(){
			return template(this.options.legendTemplate,this);
		},
		destroy : function(){
			this.clear();
			unbindEvents(this, this.events);
			var canvas = this.chart.canvas;

			// Reset canvas height/width attributes starts a fresh with the canvas context
			canvas.width = this.chart.width;
			canvas.height = this.chart.height;

			// < IE9 doesn't support removeProperty
			if (canvas.style.removeProperty) {
				canvas.style.removeProperty('width');
				canvas.style.removeProperty('height');
			} else {
				canvas.style.removeAttribute('width');
				canvas.style.removeAttribute('height');
			}

			delete Chart.instances[this.id];
		},
		showTooltip : function(ChartElements, forceRedraw){
			// Only redraw the chart if we've actually changed what we're hovering on.
			if (typeof this.activeElements === 'undefined') this.activeElements = [];

			var isChanged = (function(Elements){
				var changed = false;

				if (Elements.length !== this.activeElements.length){
					changed = true;
					return changed;
				}

				each(Elements, function(element, index){
					if (element !== this.activeElements[index]){
						changed = true;
					}
				}, this);
				return changed;
			}).call(this, ChartElements);

			if (!isChanged && !forceRedraw){
				return;
			}
			else{
				this.activeElements = ChartElements;
			}
			this.draw();
			if(this.options.customTooltips){
				this.options.customTooltips(false);
			}
			if (ChartElements.length > 0){
				// If we have multiple datasets, show a MultiTooltip for all of the data points at that index
				if (this.datasets && this.datasets.length > 1) {
					var dataArray,
						dataIndex;

					for (var i = this.datasets.length - 1; i >= 0; i--) {
						dataArray = this.datasets[i].points || this.datasets[i].bars || this.datasets[i].segments;
						dataIndex = indexOf(dataArray, ChartElements[0]);
						if (dataIndex !== -1){
							break;
						}
					}
					var tooltipLabels = [],
						tooltipColors = [],
						medianPosition = (function(index) {

							// Get all the points at that particular index
							var Elements = [],
								dataCollection,
								xPositions = [],
								yPositions = [],
								xMax,
								yMax,
								xMin,
								yMin;
							helpers.each(this.datasets, function(dataset){
								dataCollection = dataset.points || dataset.bars || dataset.segments;
								if (dataCollection[dataIndex] && dataCollection[dataIndex].hasValue()){
									Elements.push(dataCollection[dataIndex]);
								}
							});

							helpers.each(Elements, function(element) {
								xPositions.push(element.x);
								yPositions.push(element.y);


								//Include any colour information about the element
								tooltipLabels.push(helpers.template(this.options.multiTooltipTemplate, element));
								tooltipColors.push({
									fill: element._saved.fillColor || element.fillColor,
									stroke: element._saved.strokeColor || element.strokeColor
								});

							}, this);

							yMin = min(yPositions);
							yMax = max(yPositions);

							xMin = min(xPositions);
							xMax = max(xPositions);

							return {
								x: (xMin > this.chart.width/2) ? xMin : xMax,
								y: (yMin + yMax)/2
							};
						}).call(this, dataIndex);

					new Chart.MultiTooltip({
						x: medianPosition.x,
						y: medianPosition.y,
						xPadding: this.options.tooltipXPadding,
						yPadding: this.options.tooltipYPadding,
						xOffset: this.options.tooltipXOffset,
						fillColor: this.options.tooltipFillColor,
						textColor: this.options.tooltipFontColor,
						fontFamily: this.options.tooltipFontFamily,
						fontStyle: this.options.tooltipFontStyle,
						fontSize: this.options.tooltipFontSize,
						titleTextColor: this.options.tooltipTitleFontColor,
						titleFontFamily: this.options.tooltipTitleFontFamily,
						titleFontStyle: this.options.tooltipTitleFontStyle,
						titleFontSize: this.options.tooltipTitleFontSize,
						cornerRadius: this.options.tooltipCornerRadius,
						labels: tooltipLabels,
						legendColors: tooltipColors,
						legendColorBackground : this.options.multiTooltipKeyBackground,
						title: ChartElements[0].label,
						chart: this.chart,
						ctx: this.chart.ctx,
						custom: this.options.customTooltips
					}).draw();

				} else {
					each(ChartElements, function(Element) {
						var tooltipPosition = Element.tooltipPosition();
						new Chart.Tooltip({
							x: Math.round(tooltipPosition.x),
							y: Math.round(tooltipPosition.y),
							xPadding: this.options.tooltipXPadding,
							yPadding: this.options.tooltipYPadding,
							fillColor: this.options.tooltipFillColor,
							textColor: this.options.tooltipFontColor,
							fontFamily: this.options.tooltipFontFamily,
							fontStyle: this.options.tooltipFontStyle,
							fontSize: this.options.tooltipFontSize,
							caretHeight: this.options.tooltipCaretSize,
							cornerRadius: this.options.tooltipCornerRadius,
							text: template(this.options.tooltipTemplate, Element),
							chart: this.chart,
							custom: this.options.customTooltips
						}).draw();
					}, this);
				}
			}
			return this;
		},
		toBase64Image : function(){
			return this.chart.canvas.toDataURL.apply(this.chart.canvas, arguments);
		}
	});

	Chart.Type.extend = function(extensions){

		var parent = this;

		var ChartType = function(){
			return parent.apply(this,arguments);
		};

		//Copy the prototype object of the this class
		ChartType.prototype = clone(parent.prototype);
		//Now overwrite some of the properties in the base class with the new extensions
		extend(ChartType.prototype, extensions);

		ChartType.extend = Chart.Type.extend;

		if (extensions.name || parent.prototype.name){

			var chartName = extensions.name || parent.prototype.name;
			//Assign any potential default values of the new chart type

			//If none are defined, we'll use a clone of the chart type this is being extended from.
			//I.e. if we extend a line chart, we'll use the defaults from the line chart if our new chart
			//doesn't define some defaults of their own.

			var baseDefaults = (Chart.defaults[parent.prototype.name]) ? clone(Chart.defaults[parent.prototype.name]) : {};

			Chart.defaults[chartName] = extend(baseDefaults,extensions.defaults);

			Chart.types[chartName] = ChartType;

			//Register this new chart type in the Chart prototype
			Chart.prototype[chartName] = function(data,options){
				var config = merge(Chart.defaults.global, Chart.defaults[chartName], options || {});
				return new ChartType(data,config,this);
			};
		} else{
			warn("Name not provided for this chart, so it hasn't been registered");
		}
		return parent;
	};

	Chart.Element = function(configuration){
		extend(this,configuration);
		this.initialize.apply(this,arguments);
		this.save();
	};
	extend(Chart.Element.prototype,{
		initialize : function(){},
		restore : function(props){
			if (!props){
				extend(this,this._saved);
			} else {
				each(props,function(key){
					this[key] = this._saved[key];
				},this);
			}
			return this;
		},
		save : function(){
			this._saved = clone(this);
			delete this._saved._saved;
			return this;
		},
		update : function(newProps){
			each(newProps,function(value,key){
				this._saved[key] = this[key];
				this[key] = value;
			},this);
			return this;
		},
		transition : function(props,ease){
			each(props,function(value,key){
				this[key] = ((value - this._saved[key]) * ease) + this._saved[key];
			},this);
			return this;
		},
		tooltipPosition : function(){
			return {
				x : this.x,
				y : this.y
			};
		},
		hasValue: function(){
			return isNumber(this.value);
		}
	});

	Chart.Element.extend = inherits;


	Chart.Point = Chart.Element.extend({
		display: true,
		inRange: function(chartX,chartY){
			var hitDetectionRange = this.hitDetectionRadius + this.radius;
			return ((Math.pow(chartX-this.x, 2)+Math.pow(chartY-this.y, 2)) < Math.pow(hitDetectionRange,2));
		},
		draw : function(){
			if (this.display){
				var ctx = this.ctx;
				ctx.beginPath();

				ctx.arc(this.x, this.y, this.radius, 0, Math.PI*2);
				ctx.closePath();

				ctx.strokeStyle = this.strokeColor;
				ctx.lineWidth = this.strokeWidth;

				ctx.fillStyle = this.fillColor;

				ctx.fill();
				ctx.stroke();
			}


			//Quick debug for bezier curve splining
			//Highlights control points and the line between them.
			//Handy for dev - stripped in the min version.

			// ctx.save();
			// ctx.fillStyle = "black";
			// ctx.strokeStyle = "black"
			// ctx.beginPath();
			// ctx.arc(this.controlPoints.inner.x,this.controlPoints.inner.y, 2, 0, Math.PI*2);
			// ctx.fill();

			// ctx.beginPath();
			// ctx.arc(this.controlPoints.outer.x,this.controlPoints.outer.y, 2, 0, Math.PI*2);
			// ctx.fill();

			// ctx.moveTo(this.controlPoints.inner.x,this.controlPoints.inner.y);
			// ctx.lineTo(this.x, this.y);
			// ctx.lineTo(this.controlPoints.outer.x,this.controlPoints.outer.y);
			// ctx.stroke();

			// ctx.restore();


		}
	});

	Chart.Arc = Chart.Element.extend({
		inRange : function(chartX,chartY){

			var pointRelativePosition = helpers.getAngleFromPoint(this, {
				x: chartX,
				y: chartY
			});

			//Check if within the range of the open/close angle
			var betweenAngles = (pointRelativePosition.angle >= this.startAngle && pointRelativePosition.angle <= this.endAngle),
				withinRadius = (pointRelativePosition.distance >= this.innerRadius && pointRelativePosition.distance <= this.outerRadius);

			return (betweenAngles && withinRadius);
			//Ensure within the outside of the arc centre, but inside arc outer
		},
		tooltipPosition : function(){
			var centreAngle = this.startAngle + ((this.endAngle - this.startAngle) / 2),
				rangeFromCentre = (this.outerRadius - this.innerRadius) / 2 + this.innerRadius;
			return {
				x : this.x + (Math.cos(centreAngle) * rangeFromCentre),
				y : this.y + (Math.sin(centreAngle) * rangeFromCentre)
			};
		},
		draw : function(animationPercent){

			var easingDecimal = animationPercent || 1;

			var ctx = this.ctx;

			ctx.beginPath();

			ctx.arc(this.x, this.y, this.outerRadius, this.startAngle, this.endAngle);

			ctx.arc(this.x, this.y, this.innerRadius, this.endAngle, this.startAngle, true);

			ctx.closePath();
			ctx.strokeStyle = this.strokeColor;
			ctx.lineWidth = this.strokeWidth;

			ctx.fillStyle = this.fillColor;

			ctx.fill();
			ctx.lineJoin = 'bevel';

			if (this.showStroke){
				ctx.stroke();
			}
		}
	});

	Chart.Rectangle = Chart.Element.extend({
		draw : function(){
			var ctx = this.ctx,
				halfWidth = this.width/2,
				leftX = this.x - halfWidth,
				rightX = this.x + halfWidth,
				top = this.base - (this.base - this.y),
				halfStroke = this.strokeWidth / 2;

			// Canvas doesn't allow us to stroke inside the width so we can
			// adjust the sizes to fit if we're setting a stroke on the line
			if (this.showStroke){
				leftX += halfStroke;
				rightX -= halfStroke;
				top += halfStroke;
			}

			ctx.beginPath();

			ctx.fillStyle = this.fillColor;
			ctx.strokeStyle = this.strokeColor;
			ctx.lineWidth = this.strokeWidth;

			// It'd be nice to keep this class totally generic to any rectangle
			// and simply specify which border to miss out.
			ctx.moveTo(leftX, this.base);
			ctx.lineTo(leftX, top);
			ctx.lineTo(rightX, top);
			ctx.lineTo(rightX, this.base);
			ctx.fill();
			if (this.showStroke){
				ctx.stroke();
			}
		},
		height : function(){
			return this.base - this.y;
		},
		inRange : function(chartX,chartY){
			return (chartX >= this.x - this.width/2 && chartX <= this.x + this.width/2) && (chartY >= this.y && chartY <= this.base);
		}
	});

	Chart.Animation = Chart.Element.extend({
		currentStep: null, // the current animation step
		numSteps: 60, // default number of steps
		easing: "", // the easing to use for this animation
		render: null, // render function used by the animation service
		
		onAnimationProgress: null, // user specified callback to fire on each step of the animation 
		onAnimationComplete: null, // user specified callback to fire when the animation finishes
	});
	
	Chart.Tooltip = Chart.Element.extend({
		draw : function(){

			var ctx = this.chart.ctx;

			ctx.font = fontString(this.fontSize,this.fontStyle,this.fontFamily);

			this.xAlign = "center";
			this.yAlign = "above";

			//Distance between the actual element.y position and the start of the tooltip caret
			var caretPadding = this.caretPadding = 2;

			var tooltipWidth = ctx.measureText(this.text).width + 2*this.xPadding,
				tooltipRectHeight = this.fontSize + 2*this.yPadding,
				tooltipHeight = tooltipRectHeight + this.caretHeight + caretPadding;

			if (this.x + tooltipWidth/2 >this.chart.width){
				this.xAlign = "left";
			} else if (this.x - tooltipWidth/2 < 0){
				this.xAlign = "right";
			}

			if (this.y - tooltipHeight < 0){
				this.yAlign = "below";
			}


			var tooltipX = this.x - tooltipWidth/2,
				tooltipY = this.y - tooltipHeight;

			ctx.fillStyle = this.fillColor;

			// Custom Tooltips
			if(this.custom){
				this.custom(this);
			}
			else{
				switch(this.yAlign)
				{
				case "above":
					//Draw a caret above the x/y
					ctx.beginPath();
					ctx.moveTo(this.x,this.y - caretPadding);
					ctx.lineTo(this.x + this.caretHeight, this.y - (caretPadding + this.caretHeight));
					ctx.lineTo(this.x - this.caretHeight, this.y - (caretPadding + this.caretHeight));
					ctx.closePath();
					ctx.fill();
					break;
				case "below":
					tooltipY = this.y + caretPadding + this.caretHeight;
					//Draw a caret below the x/y
					ctx.beginPath();
					ctx.moveTo(this.x, this.y + caretPadding);
					ctx.lineTo(this.x + this.caretHeight, this.y + caretPadding + this.caretHeight);
					ctx.lineTo(this.x - this.caretHeight, this.y + caretPadding + this.caretHeight);
					ctx.closePath();
					ctx.fill();
					break;
				}

				switch(this.xAlign)
				{
				case "left":
					tooltipX = this.x - tooltipWidth + (this.cornerRadius + this.caretHeight);
					break;
				case "right":
					tooltipX = this.x - (this.cornerRadius + this.caretHeight);
					break;
				}

				drawRoundedRectangle(ctx,tooltipX,tooltipY,tooltipWidth,tooltipRectHeight,this.cornerRadius);

				ctx.fill();

				ctx.fillStyle = this.textColor;
				ctx.textAlign = "center";
				ctx.textBaseline = "middle";
				ctx.fillText(this.text, tooltipX + tooltipWidth/2, tooltipY + tooltipRectHeight/2);
			}
		}
	});

	Chart.MultiTooltip = Chart.Element.extend({
		initialize : function(){
			this.font = fontString(this.fontSize,this.fontStyle,this.fontFamily);

			this.titleFont = fontString(this.titleFontSize,this.titleFontStyle,this.titleFontFamily);

			this.height = (this.labels.length * this.fontSize) + ((this.labels.length-1) * (this.fontSize/2)) + (this.yPadding*2) + this.titleFontSize *1.5;

			this.ctx.font = this.titleFont;

			var titleWidth = this.ctx.measureText(this.title).width,
				//Label has a legend square as well so account for this.
				labelWidth = longestText(this.ctx,this.font,this.labels) + this.fontSize + 3,
				longestTextWidth = max([labelWidth,titleWidth]);

			this.width = longestTextWidth + (this.xPadding*2);


			var halfHeight = this.height/2;

			//Check to ensure the height will fit on the canvas
			if (this.y - halfHeight < 0 ){
				this.y = halfHeight;
			} else if (this.y + halfHeight > this.chart.height){
				this.y = this.chart.height - halfHeight;
			}

			//Decide whether to align left or right based on position on canvas
			if (this.x > this.chart.width/2){
				this.x -= this.xOffset + this.width;
			} else {
				this.x += this.xOffset;
			}


		},
		getLineHeight : function(index){
			var baseLineHeight = this.y - (this.height/2) + this.yPadding,
				afterTitleIndex = index-1;

			//If the index is zero, we're getting the title
			if (index === 0){
				return baseLineHeight + this.titleFontSize/2;
			} else{
				return baseLineHeight + ((this.fontSize*1.5*afterTitleIndex) + this.fontSize/2) + this.titleFontSize * 1.5;
			}

		},
		draw : function(){
			// Custom Tooltips
			if(this.custom){
				this.custom(this);
			}
			else{
				drawRoundedRectangle(this.ctx,this.x,this.y - this.height/2,this.width,this.height,this.cornerRadius);
				var ctx = this.ctx;
				ctx.fillStyle = this.fillColor;
				ctx.fill();
				ctx.closePath();

				ctx.textAlign = "left";
				ctx.textBaseline = "middle";
				ctx.fillStyle = this.titleTextColor;
				ctx.font = this.titleFont;

				ctx.fillText(this.title,this.x + this.xPadding, this.getLineHeight(0));

				ctx.font = this.font;
				helpers.each(this.labels,function(label,index){
					ctx.fillStyle = this.textColor;
					ctx.fillText(label,this.x + this.xPadding + this.fontSize + 3, this.getLineHeight(index + 1));

					//A bit gnarly, but clearing this rectangle breaks when using explorercanvas (clears whole canvas)
					//ctx.clearRect(this.x + this.xPadding, this.getLineHeight(index + 1) - this.fontSize/2, this.fontSize, this.fontSize);
					//Instead we'll make a white filled block to put the legendColour palette over.

					ctx.fillStyle = this.legendColorBackground;
					ctx.fillRect(this.x + this.xPadding, this.getLineHeight(index + 1) - this.fontSize/2, this.fontSize, this.fontSize);

					ctx.fillStyle = this.legendColors[index].fill;
					ctx.fillRect(this.x + this.xPadding, this.getLineHeight(index + 1) - this.fontSize/2, this.fontSize, this.fontSize);


				},this);
			}
		}
	});

	Chart.Scale = Chart.Element.extend({
		initialize : function(){
			this.fit();
		},
		buildYLabels : function(){
			this.yLabels = [];

			var stepDecimalPlaces = getDecimalPlaces(this.stepValue);

			for (var i=0; i<=this.steps; i++){
				this.yLabels.push(template(this.templateString,{value:(this.min + (i * this.stepValue)).toFixed(stepDecimalPlaces)}));
			}
			this.yLabelWidth = (this.display && this.showLabels) ? longestText(this.ctx,this.font,this.yLabels) + 10 : 0;
		},
		addXLabel : function(label){
			this.xLabels.push(label);
			this.valuesCount++;
			this.fit();
		},
		removeXLabel : function(){
			this.xLabels.shift();
			this.valuesCount--;
			this.fit();
		},
		// Fitting loop to rotate x Labels and figure out what fits there, and also calculate how many Y steps to use
		fit: function(){
			// First we need the width of the yLabels, assuming the xLabels aren't rotated

			// To do that we need the base line at the top and base of the chart, assuming there is no x label rotation
			this.startPoint = (this.display) ? this.fontSize : 0;
			this.endPoint = (this.display) ? this.height - (this.fontSize * 1.5) - 5 : this.height; // -5 to pad labels

			// Apply padding settings to the start and end point.
			this.startPoint += this.padding;
			this.endPoint -= this.padding;

			// Cache the starting endpoint, excluding the space for x labels
			var cachedEndPoint = this.endPoint;

			// Cache the starting height, so can determine if we need to recalculate the scale yAxis
			var cachedHeight = this.endPoint - this.startPoint,
				cachedYLabelWidth;

			// Build the current yLabels so we have an idea of what size they'll be to start
			/*
			 *	This sets what is returned from calculateScaleRange as static properties of this class:
			 *
				this.steps;
				this.stepValue;
				this.min;
				this.max;
			 *
			 */
			this.calculateYRange(cachedHeight);

			// With these properties set we can now build the array of yLabels
			// and also the width of the largest yLabel
			this.buildYLabels();

			this.calculateXLabelRotation();

			while((cachedHeight > this.endPoint - this.startPoint)){
				cachedHeight = this.endPoint - this.startPoint;
				cachedYLabelWidth = this.yLabelWidth;

				this.calculateYRange(cachedHeight);
				this.buildYLabels();

				// Only go through the xLabel loop again if the yLabel width has changed
				if (cachedYLabelWidth < this.yLabelWidth){
					this.endPoint = cachedEndPoint;
					this.calculateXLabelRotation();
				}
			}

		},
		calculateXLabelRotation : function(){
			//Get the width of each grid by calculating the difference
			//between x offsets between 0 and 1.

			this.ctx.font = this.font;

			var firstWidth = this.ctx.measureText(this.xLabels[0]).width,
				lastWidth = this.ctx.measureText(this.xLabels[this.xLabels.length - 1]).width,
				firstRotated,
				lastRotated;


			this.xScalePaddingRight = lastWidth/2 + 3;
			this.xScalePaddingLeft = (firstWidth/2 > this.yLabelWidth) ? firstWidth/2 : this.yLabelWidth;

			this.xLabelRotation = 0;
			if (this.display){
				var originalLabelWidth = longestText(this.ctx,this.font,this.xLabels),
					cosRotation,
					firstRotatedWidth;
				this.xLabelWidth = originalLabelWidth;
				//Allow 3 pixels x2 padding either side for label readability
				var xGridWidth = Math.floor(this.calculateX(1) - this.calculateX(0)) - 6;

				//Max label rotate should be 90 - also act as a loop counter
				while ((this.xLabelWidth > xGridWidth && this.xLabelRotation === 0) || (this.xLabelWidth > xGridWidth && this.xLabelRotation <= 90 && this.xLabelRotation > 0)){
					cosRotation = Math.cos(toRadians(this.xLabelRotation));

					firstRotated = cosRotation * firstWidth;
					lastRotated = cosRotation * lastWidth;

					// We're right aligning the text now.
					if (firstRotated + this.fontSize / 2 > this.yLabelWidth){
						this.xScalePaddingLeft = firstRotated + this.fontSize / 2;
					}
					this.xScalePaddingRight = this.fontSize/2;


					this.xLabelRotation++;
					this.xLabelWidth = cosRotation * originalLabelWidth;

				}
				if (this.xLabelRotation > 0){
					this.endPoint -= Math.sin(toRadians(this.xLabelRotation))*originalLabelWidth + 3;
				}
			}
			else{
				this.xLabelWidth = 0;
				this.xScalePaddingRight = this.padding;
				this.xScalePaddingLeft = this.padding;
			}

		},
		// Needs to be overidden in each Chart type
		// Otherwise we need to pass all the data into the scale class
		calculateYRange: noop,
		drawingArea: function(){
			return this.startPoint - this.endPoint;
		},
		calculateY : function(value){
			var scalingFactor = this.drawingArea() / (this.min - this.max);
			return this.endPoint - (scalingFactor * (value - this.min));
		},
		calculateX : function(index){
			var isRotated = (this.xLabelRotation > 0),
				// innerWidth = (this.offsetGridLines) ? this.width - offsetLeft - this.padding : this.width - (offsetLeft + halfLabelWidth * 2) - this.padding,
				innerWidth = this.width - (this.xScalePaddingLeft + this.xScalePaddingRight),
				valueWidth = innerWidth/Math.max((this.valuesCount - ((this.offsetGridLines) ? 0 : 1)), 1),
				valueOffset = (valueWidth * index) + this.xScalePaddingLeft;

			if (this.offsetGridLines){
				valueOffset += (valueWidth/2);
			}

			return Math.round(valueOffset);
		},
		update : function(newProps){
			helpers.extend(this, newProps);
			this.fit();
		},
		draw : function(){
			var ctx = this.ctx,
				yLabelGap = (this.endPoint - this.startPoint) / this.steps,
				xStart = Math.round(this.xScalePaddingLeft);
			if (this.display){
				ctx.fillStyle = this.textColor;
				ctx.font = this.font;
				each(this.yLabels,function(labelString,index){
					var yLabelCenter = this.endPoint - (yLabelGap * index),
						linePositionY = Math.round(yLabelCenter),
						drawHorizontalLine = this.showHorizontalLines;

					ctx.textAlign = "right";
					ctx.textBaseline = "middle";
					if (this.showLabels){
						ctx.fillText(labelString,xStart - 10,yLabelCenter);
					}

					// This is X axis, so draw it
					if (index === 0 && !drawHorizontalLine){
						drawHorizontalLine = true;
					}

					if (drawHorizontalLine){
						ctx.beginPath();
					}

					if (index > 0){
						// This is a grid line in the centre, so drop that
						ctx.lineWidth = this.gridLineWidth;
						ctx.strokeStyle = this.gridLineColor;
					} else {
						// This is the first line on the scale
						ctx.lineWidth = this.lineWidth;
						ctx.strokeStyle = this.lineColor;
					}

					linePositionY += helpers.aliasPixel(ctx.lineWidth);

					if(drawHorizontalLine){
						ctx.moveTo(xStart, linePositionY);
						ctx.lineTo(this.width, linePositionY);
						ctx.stroke();
						ctx.closePath();
					}

					ctx.lineWidth = this.lineWidth;
					ctx.strokeStyle = this.lineColor;
					ctx.beginPath();
					ctx.moveTo(xStart - 5, linePositionY);
					ctx.lineTo(xStart, linePositionY);
					ctx.stroke();
					ctx.closePath();

				},this);

				each(this.xLabels,function(label,index){
					var xPos = this.calculateX(index) + aliasPixel(this.lineWidth),
						// Check to see if line/bar here and decide where to place the line
						linePos = this.calculateX(index - (this.offsetGridLines ? 0.5 : 0)) + aliasPixel(this.lineWidth),
						isRotated = (this.xLabelRotation > 0),
						drawVerticalLine = this.showVerticalLines;

					// This is Y axis, so draw it
					if (index === 0 && !drawVerticalLine){
						drawVerticalLine = true;
					}

					if (drawVerticalLine){
						ctx.beginPath();
					}

					if (index > 0){
						// This is a grid line in the centre, so drop that
						ctx.lineWidth = this.gridLineWidth;
						ctx.strokeStyle = this.gridLineColor;
					} else {
						// This is the first line on the scale
						ctx.lineWidth = this.lineWidth;
						ctx.strokeStyle = this.lineColor;
					}

					if (drawVerticalLine){
						ctx.moveTo(linePos,this.endPoint);
						ctx.lineTo(linePos,this.startPoint - 3);
						ctx.stroke();
						ctx.closePath();
					}


					ctx.lineWidth = this.lineWidth;
					ctx.strokeStyle = this.lineColor;


					// Small lines at the bottom of the base grid line
					ctx.beginPath();
					ctx.moveTo(linePos,this.endPoint);
					ctx.lineTo(linePos,this.endPoint + 5);
					ctx.stroke();
					ctx.closePath();

					ctx.save();
					ctx.translate(xPos,(isRotated) ? this.endPoint + 12 : this.endPoint + 8);
					ctx.rotate(toRadians(this.xLabelRotation)*-1);
					ctx.font = this.font;
					ctx.textAlign = (isRotated) ? "right" : "center";
					ctx.textBaseline = (isRotated) ? "middle" : "top";
					ctx.fillText(label, 0, 0);
					ctx.restore();
				},this);

			}
		}

	});

	Chart.RadialScale = Chart.Element.extend({
		initialize: function(){
			this.size = min([this.height, this.width]);
			this.drawingArea = (this.display) ? (this.size/2) - (this.fontSize/2 + this.backdropPaddingY) : (this.size/2);
		},
		calculateCenterOffset: function(value){
			// Take into account half font size + the yPadding of the top value
			var scalingFactor = this.drawingArea / (this.max - this.min);

			return (value - this.min) * scalingFactor;
		},
		update : function(){
			if (!this.lineArc){
				this.setScaleSize();
			} else {
				this.drawingArea = (this.display) ? (this.size/2) - (this.fontSize/2 + this.backdropPaddingY) : (this.size/2);
			}
			this.buildYLabels();
		},
		buildYLabels: function(){
			this.yLabels = [];

			var stepDecimalPlaces = getDecimalPlaces(this.stepValue);

			for (var i=0; i<=this.steps; i++){
				this.yLabels.push(template(this.templateString,{value:(this.min + (i * this.stepValue)).toFixed(stepDecimalPlaces)}));
			}
		},
		getCircumference : function(){
			return ((Math.PI*2) / this.valuesCount);
		},
		setScaleSize: function(){
			/*
			 * Right, this is really confusing and there is a lot of maths going on here
			 * The gist of the problem is here: https://gist.github.com/nnnick/696cc9c55f4b0beb8fe9
			 *
			 * Reaction: https://dl.dropboxusercontent.com/u/34601363/toomuchscience.gif
			 *
			 * Solution:
			 *
			 * We assume the radius of the polygon is half the size of the canvas at first
			 * at each index we check if the text overlaps.
			 *
			 * Where it does, we store that angle and that index.
			 *
			 * After finding the largest index and angle we calculate how much we need to remove
			 * from the shape radius to move the point inwards by that x.
			 *
			 * We average the left and right distances to get the maximum shape radius that can fit in the box
			 * along with labels.
			 *
			 * Once we have that, we can find the centre point for the chart, by taking the x text protrusion
			 * on each side, removing that from the size, halving it and adding the left x protrusion width.
			 *
			 * This will mean we have a shape fitted to the canvas, as large as it can be with the labels
			 * and position it in the most space efficient manner
			 *
			 * https://dl.dropboxusercontent.com/u/34601363/yeahscience.gif
			 */


			// Get maximum radius of the polygon. Either half the height (minus the text width) or half the width.
			// Use this to calculate the offset + change. - Make sure L/R protrusion is at least 0 to stop issues with centre points
			var largestPossibleRadius = min([(this.height/2 - this.pointLabelFontSize - 5), this.width/2]),
				pointPosition,
				i,
				textWidth,
				halfTextWidth,
				furthestRight = this.width,
				furthestRightIndex,
				furthestRightAngle,
				furthestLeft = 0,
				furthestLeftIndex,
				furthestLeftAngle,
				xProtrusionLeft,
				xProtrusionRight,
				radiusReductionRight,
				radiusReductionLeft,
				maxWidthRadius;
			this.ctx.font = fontString(this.pointLabelFontSize,this.pointLabelFontStyle,this.pointLabelFontFamily);
			for (i=0;i<this.valuesCount;i++){
				// 5px to space the text slightly out - similar to what we do in the draw function.
				pointPosition = this.getPointPosition(i, largestPossibleRadius);
				textWidth = this.ctx.measureText(template(this.templateString, { value: this.labels[i] })).width + 5;
				if (i === 0 || i === this.valuesCount/2){
					// If we're at index zero, or exactly the middle, we're at exactly the top/bottom
					// of the radar chart, so text will be aligned centrally, so we'll half it and compare
					// w/left and right text sizes
					halfTextWidth = textWidth/2;
					if (pointPosition.x + halfTextWidth > furthestRight) {
						furthestRight = pointPosition.x + halfTextWidth;
						furthestRightIndex = i;
					}
					if (pointPosition.x - halfTextWidth < furthestLeft) {
						furthestLeft = pointPosition.x - halfTextWidth;
						furthestLeftIndex = i;
					}
				}
				else if (i < this.valuesCount/2) {
					// Less than half the values means we'll left align the text
					if (pointPosition.x + textWidth > furthestRight) {
						furthestRight = pointPosition.x + textWidth;
						furthestRightIndex = i;
					}
				}
				else if (i > this.valuesCount/2){
					// More than half the values means we'll right align the text
					if (pointPosition.x - textWidth < furthestLeft) {
						furthestLeft = pointPosition.x - textWidth;
						furthestLeftIndex = i;
					}
				}
			}

			xProtrusionLeft = furthestLeft;

			xProtrusionRight = Math.ceil(furthestRight - this.width);

			furthestRightAngle = this.getIndexAngle(furthestRightIndex);

			furthestLeftAngle = this.getIndexAngle(furthestLeftIndex);

			radiusReductionRight = xProtrusionRight / Math.sin(furthestRightAngle + Math.PI/2);

			radiusReductionLeft = xProtrusionLeft / Math.sin(furthestLeftAngle + Math.PI/2);

			// Ensure we actually need to reduce the size of the chart
			radiusReductionRight = (isNumber(radiusReductionRight)) ? radiusReductionRight : 0;
			radiusReductionLeft = (isNumber(radiusReductionLeft)) ? radiusReductionLeft : 0;

			this.drawingArea = largestPossibleRadius - (radiusReductionLeft + radiusReductionRight)/2;

			//this.drawingArea = min([maxWidthRadius, (this.height - (2 * (this.pointLabelFontSize + 5)))/2])
			this.setCenterPoint(radiusReductionLeft, radiusReductionRight);

		},
		setCenterPoint: function(leftMovement, rightMovement){

			var maxRight = this.width - rightMovement - this.drawingArea,
				maxLeft = leftMovement + this.drawingArea;

			this.xCenter = (maxLeft + maxRight)/2;
			// Always vertically in the centre as the text height doesn't change
			this.yCenter = (this.height/2);
		},

		getIndexAngle : function(index){
			var angleMultiplier = (Math.PI * 2) / this.valuesCount;
			// Start from the top instead of right, so remove a quarter of the circle

			return index * angleMultiplier - (Math.PI/2);
		},
		getPointPosition : function(index, distanceFromCenter){
			var thisAngle = this.getIndexAngle(index);
			return {
				x : (Math.cos(thisAngle) * distanceFromCenter) + this.xCenter,
				y : (Math.sin(thisAngle) * distanceFromCenter) + this.yCenter
			};
		},
		draw: function(){
			if (this.display){
				var ctx = this.ctx;
				each(this.yLabels, function(label, index){
					// Don't draw a centre value
					if (index > 0){
						var yCenterOffset = index * (this.drawingArea/this.steps),
							yHeight = this.yCenter - yCenterOffset,
							pointPosition;

						// Draw circular lines around the scale
						if (this.lineWidth > 0){
							ctx.strokeStyle = this.lineColor;
							ctx.lineWidth = this.lineWidth;

							if(this.lineArc){
								ctx.beginPath();
								ctx.arc(this.xCenter, this.yCenter, yCenterOffset, 0, Math.PI*2);
								ctx.closePath();
								ctx.stroke();
							} else{
								ctx.beginPath();
								for (var i=0;i<this.valuesCount;i++)
								{
									pointPosition = this.getPointPosition(i, this.calculateCenterOffset(this.min + (index * this.stepValue)));
									if (i === 0){
										ctx.moveTo(pointPosition.x, pointPosition.y);
									} else {
										ctx.lineTo(pointPosition.x, pointPosition.y);
									}
								}
								ctx.closePath();
								ctx.stroke();
							}
						}
						if(this.showLabels){
							ctx.font = fontString(this.fontSize,this.fontStyle,this.fontFamily);
							if (this.showLabelBackdrop){
								var labelWidth = ctx.measureText(label).width;
								ctx.fillStyle = this.backdropColor;
								ctx.fillRect(
									this.xCenter - labelWidth/2 - this.backdropPaddingX,
									yHeight - this.fontSize/2 - this.backdropPaddingY,
									labelWidth + this.backdropPaddingX*2,
									this.fontSize + this.backdropPaddingY*2
								);
							}
							ctx.textAlign = 'center';
							ctx.textBaseline = "middle";
							ctx.fillStyle = this.fontColor;
							ctx.fillText(label, this.xCenter, yHeight);
						}
					}
				}, this);

				if (!this.lineArc){
					ctx.lineWidth = this.angleLineWidth;
					ctx.strokeStyle = this.angleLineColor;
					for (var i = this.valuesCount - 1; i >= 0; i--) {
						if (this.angleLineWidth > 0){
							var outerPosition = this.getPointPosition(i, this.calculateCenterOffset(this.max));
							ctx.beginPath();
							ctx.moveTo(this.xCenter, this.yCenter);
							ctx.lineTo(outerPosition.x, outerPosition.y);
							ctx.stroke();
							ctx.closePath();
						}
						// Extra 3px out for some label spacing
						var pointLabelPosition = this.getPointPosition(i, this.calculateCenterOffset(this.max) + 5);
						ctx.font = fontString(this.pointLabelFontSize,this.pointLabelFontStyle,this.pointLabelFontFamily);
						ctx.fillStyle = this.pointLabelFontColor;

						var labelsCount = this.labels.length,
							halfLabelsCount = this.labels.length/2,
							quarterLabelsCount = halfLabelsCount/2,
							upperHalf = (i < quarterLabelsCount || i > labelsCount - quarterLabelsCount),
							exactQuarter = (i === quarterLabelsCount || i === labelsCount - quarterLabelsCount);
						if (i === 0){
							ctx.textAlign = 'center';
						} else if(i === halfLabelsCount){
							ctx.textAlign = 'center';
						} else if (i < halfLabelsCount){
							ctx.textAlign = 'left';
						} else {
							ctx.textAlign = 'right';
						}

						// Set the correct text baseline based on outer positioning
						if (exactQuarter){
							ctx.textBaseline = 'middle';
						} else if (upperHalf){
							ctx.textBaseline = 'bottom';
						} else {
							ctx.textBaseline = 'top';
						}

						ctx.fillText(this.labels[i], pointLabelPosition.x, pointLabelPosition.y);
					}
				}
			}
		}
	});

	Chart.animationService = {
		frameDuration: 17,
		animations: [],
		dropFrames: 0,
		addAnimation: function(chartInstance, animationObject) {
			for (var index = 0; index < this.animations.length; ++ index){
				if (this.animations[index].chartInstance === chartInstance){
					// replacing an in progress animation
					this.animations[index].animationObject = animationObject;
					return;
				}
			}
			
			this.animations.push({
				chartInstance: chartInstance,
				animationObject: animationObject
			});

			// If there are no animations queued, manually kickstart a digest, for lack of a better word
			if (this.animations.length == 1) {
				helpers.requestAnimFrame.call(window, this.digestWrapper);
			}
		},
		// Cancel the animation for a given chart instance
		cancelAnimation: function(chartInstance) {
			var index = helpers.findNextWhere(this.animations, function(animationWrapper) {
				return animationWrapper.chartInstance === chartInstance;
			});
			
			if (index)
			{
				this.animations.splice(index, 1);
			}
		},
		// calls startDigest with the proper context
		digestWrapper: function() {
			Chart.animationService.startDigest.call(Chart.animationService);
		},
		startDigest: function() {

			var startTime = Date.now();
			var framesToDrop = 0;

			if(this.dropFrames > 1){
				framesToDrop = Math.floor(this.dropFrames);
				this.dropFrames -= framesToDrop;
			}

			for (var i = 0; i < this.animations.length; i++) {

				if (this.animations[i].animationObject.currentStep === null){
					this.animations[i].animationObject.currentStep = 0;
				}

				this.animations[i].animationObject.currentStep += 1 + framesToDrop;
				if(this.animations[i].animationObject.currentStep > this.animations[i].animationObject.numSteps){
					this.animations[i].animationObject.currentStep = this.animations[i].animationObject.numSteps;
				}
				
				this.animations[i].animationObject.render(this.animations[i].chartInstance, this.animations[i].animationObject);
				
				if (this.animations[i].animationObject.currentStep == this.animations[i].animationObject.numSteps){
					// executed the last frame. Remove the animation.
					this.animations.splice(i, 1);
					// Keep the index in place to offset the splice
					i--;
				}
			}

			var endTime = Date.now();
			var delay = endTime - startTime - this.frameDuration;
			var frameDelay = delay / this.frameDuration;

			if(frameDelay > 1){
				this.dropFrames += frameDelay;
			}

			// Do we have more stuff to animate?
			if (this.animations.length > 0){
				helpers.requestAnimFrame.call(window, this.digestWrapper);
			}
		}
	};

	// Attach global event to resize each chart instance when the browser resizes
	helpers.addEvent(window, "resize", (function(){
		// Basic debounce of resize function so it doesn't hurt performance when resizing browser.
		var timeout;
		return function(){
			clearTimeout(timeout);
			timeout = setTimeout(function(){
				each(Chart.instances,function(instance){
					// If the responsive flag is set in the chart instance config
					// Cascade the resize event down to the chart.
					if (instance.options.responsive){
						instance.resize(instance.render, true);
					}
				});
			}, 50);
		};
	})());


	if (amd) {
		define(function(){
			return Chart;
		});
	} else if (typeof module === 'object' && module.exports) {
		module.exports = Chart;
	}

	root.Chart = Chart;

	Chart.noConflict = function(){
		root.Chart = previous;
		return Chart;
	};

}).call(this);
