# Supplementary material for: Rational design of inducible CRISPR guide RNAs for de novo assembly of transcriptional programs
Source: Nat Commun. 2017 Mar 3;8:14633. doi: 10.1038/ncomms14633 (PMC5339017; doi:10.1038/ncomms14633)
Supplement: Supplementary Software — The SBHFold algorithm has been created to facilitate the design of ASO responsive iSBH structures sharing a common sensing loop sequence (see Supplementary Fig. 10 for in-depth explanation of the algorithm). Additionally, several smaller programs were included in the SBHFold suite to allow users to carry out the following operations: (1) Generate all SBH(x)-spacer hairpins for a given spacer sequence, where x varies between 0 and 20 (or length of the spacer sequence) and stands for the number of free spacer nucleotides (RNA sequences, minimal free energy (MFE), predicted structure, and cloning primers are outputted for each entry); (2) Given a SBH(0)- spacer hairpin, create all bulged SBHs by sliding a user defined bulged pattern along the SBH stem (RNA sequences, minimal free energy (MFE), predicted structure, and cloning primers are outputted for each entry); (3) Evolve a portion of the SBH RNA sequence to satisfy a user-defined RNA secondary structure, by searching over all possible sequences; (4) Evolve a portion of the SBH RNA sequence to satisfy a user-defined RNA secondary structure using a custom made genetic algorithm (optimization from RNA sequence pool). The entire suite has been written in Java on the Eclipse IDE (Luna Service Release 2 (4.4.2)) and a running commented example for each of the aforementioned programs is provided in the ‘Main.java' file. A more comprehensive step-by-step example illustrating the use of SBHFold for the evolution of a shared ASO sensing loop is provided in the same file. After unzipping the archive, the SBHFold program can be imported in the Eclipse IDE (Luna Service Release 2 (4.4.2)) as a new project. Note that SBHFold requires installation of the command line version of NUPACK to run correctly. This source code can be downloaded for free at http://www.nupack.org/downloads. The SBHFold zip archive contains the following folders: 1) bin and src: contain the binary and source codes of the Java project respectively. Of import [file ncomms14633-s2.zip › SBHFold_v1/output/Chart.js-master/src/Chart.Line.js]

(function(){
	"use strict";

	var root = this,
		Chart = root.Chart,
		helpers = Chart.helpers;

	var defaultConfig = {

		///Boolean - Whether grid lines are shown across the chart
		scaleShowGridLines : true,

		//String - Colour of the grid lines
		scaleGridLineColor : "rgba(0,0,0,.05)",

		//Number - Width of the grid lines
		scaleGridLineWidth : 1,

		//Boolean - Whether to show horizontal lines (except X axis)
		scaleShowHorizontalLines: true,

		//Boolean - Whether to show vertical lines (except Y axis)
		scaleShowVerticalLines: true,

		//Boolean - Whether the line is curved between points
		bezierCurve : true,

		//Number - Tension of the bezier curve between points
		bezierCurveTension : 0.4,

		//Boolean - Whether to show a dot for each point
		pointDot : true,

		//Number - Radius of each point dot in pixels
		pointDotRadius : 4,

		//Number - Pixel width of point dot stroke
		pointDotStrokeWidth : 1,

		//Number - amount extra to add to the radius to cater for hit detection outside the drawn point
		pointHitDetectionRadius : 20,

		//Boolean - Whether to show a stroke for datasets
		datasetStroke : true,

		//Number - Pixel width of dataset stroke
		datasetStrokeWidth : 2,

		//Boolean - Whether to fill the dataset with a colour
		datasetFill : true,

		//String - A legend template
		legendTemplate : "<ul class=\"<%=name.toLowerCase()%>-legend\"><% for (var i=0; i<datasets.length; i++){%><li><span style=\"background-color:<%=datasets[i].strokeColor%>\"><%if(datasets[i].label){%><%=datasets[i].label%><%}%></span></li><%}%></ul>",

		//Boolean - Whether to horizontally center the label and point dot inside the grid
		offsetGridLines : false

	};


	Chart.Type.extend({
		name: "Line",
		defaults : defaultConfig,
		initialize:  function(data){
			//Declare the extension of the default point, to cater for the options passed in to the constructor
			this.PointClass = Chart.Point.extend({
				offsetGridLines : this.options.offsetGridLines,
				strokeWidth : this.options.pointDotStrokeWidth,
				radius : this.options.pointDotRadius,
				display: this.options.pointDot,
				hitDetectionRadius : this.options.pointHitDetectionRadius,
				ctx : this.chart.ctx,
				inRange : function(mouseX){
					return (Math.pow(mouseX-this.x, 2) < Math.pow(this.radius + this.hitDetectionRadius,2));
				}
			});

			this.datasets = [];

			//Set up tooltip events on the chart
			if (this.options.showTooltips){
				helpers.bindEvents(this, this.options.tooltipEvents, function(evt){
					var activePoints = (evt.type !== 'mouseout') ? this.getPointsAtEvent(evt) : [];
					this.eachPoints(function(point){
						point.restore(['fillColor', 'strokeColor']);
					});
					helpers.each(activePoints, function(activePoint){
						activePoint.fillColor = activePoint.highlightFill;
						activePoint.strokeColor = activePoint.highlightStroke;
					});
					this.showTooltip(activePoints);
				});
			}

			//Iterate through each of the datasets, and build this into a property of the chart
			helpers.each(data.datasets,function(dataset){

				var datasetObject = {
					label : dataset.label || null,
					fillColor : dataset.fillColor,
					strokeColor : dataset.strokeColor,
					pointColor : dataset.pointColor,
					pointStrokeColor : dataset.pointStrokeColor,
					points : []
				};

				this.datasets.push(datasetObject);


				helpers.each(dataset.data,function(dataPoint,index){
					//Add a new point for each piece of data, passing any required data to draw.
					datasetObject.points.push(new this.PointClass({
						value : dataPoint,
						label : data.labels[index],
						datasetLabel: dataset.label,
						strokeColor : dataset.pointStrokeColor,
						fillColor : dataset.pointColor,
						highlightFill : dataset.pointHighlightFill || dataset.pointColor,
						highlightStroke : dataset.pointHighlightStroke || dataset.pointStrokeColor
					}));
				},this);

				this.buildScale(data.labels);


				this.eachPoints(function(point, index){
					helpers.extend(point, {
						x: this.scale.calculateX(index),
						y: this.scale.endPoint
					});
					point.save();
				}, this);

			},this);


			this.render();
		},
		update : function(){
			this.scale.update();
			// Reset any highlight colours before updating.
			helpers.each(this.activeElements, function(activeElement){
				activeElement.restore(['fillColor', 'strokeColor']);
			});
			this.eachPoints(function(point){
				point.save();
			});
			this.render();
		},
		eachPoints : function(callback){
			helpers.each(this.datasets,function(dataset){
				helpers.each(dataset.points,callback,this);
			},this);
		},
		getPointsAtEvent : function(e){
			var pointsArray = [],
				eventPosition = helpers.getRelativePosition(e);
			helpers.each(this.datasets,function(dataset){
				helpers.each(dataset.points,function(point){
					if (point.inRange(eventPosition.x,eventPosition.y)) pointsArray.push(point);
				});
			},this);
			return pointsArray;
		},
		buildScale : function(labels){
			var self = this;

			var dataTotal = function(){
				var values = [];
				self.eachPoints(function(point){
					values.push(point.value);
				});

				return values;
			};

			var scaleOptions = {
				templateString : this.options.scaleLabel,
				height : this.chart.height,
				width : this.chart.width,
				ctx : this.chart.ctx,
				textColor : this.options.scaleFontColor,
				offsetGridLines : this.options.offsetGridLines,
				fontSize : this.options.scaleFontSize,
				fontStyle : this.options.scaleFontStyle,
				fontFamily : this.options.scaleFontFamily,
				valuesCount : labels.length,
				beginAtZero : this.options.scaleBeginAtZero,
				integersOnly : this.options.scaleIntegersOnly,
				calculateYRange : function(currentHeight){
					var updatedRanges = helpers.calculateScaleRange(
						dataTotal(),
						currentHeight,
						this.fontSize,
						this.beginAtZero,
						this.integersOnly
					);
					helpers.extend(this, updatedRanges);
				},
				xLabels : labels,
				font : helpers.fontString(this.options.scaleFontSize, this.options.scaleFontStyle, this.options.scaleFontFamily),
				lineWidth : this.options.scaleLineWidth,
				lineColor : this.options.scaleLineColor,
				showHorizontalLines : this.options.scaleShowHorizontalLines,
				showVerticalLines : this.options.scaleShowVerticalLines,
				gridLineWidth : (this.options.scaleShowGridLines) ? this.options.scaleGridLineWidth : 0,
				gridLineColor : (this.options.scaleShowGridLines) ? this.options.scaleGridLineColor : "rgba(0,0,0,0)",
				padding: (this.options.showScale) ? 0 : this.options.pointDotRadius + this.options.pointDotStrokeWidth,
				showLabels : this.options.scaleShowLabels,
				display : this.options.showScale
			};

			if (this.options.scaleOverride){
				helpers.extend(scaleOptions, {
					calculateYRange: helpers.noop,
					steps: this.options.scaleSteps,
					stepValue: this.options.scaleStepWidth,
					min: this.options.scaleStartValue,
					max: this.options.scaleStartValue + (this.options.scaleSteps * this.options.scaleStepWidth)
				});
			}


			this.scale = new Chart.Scale(scaleOptions);
		},
		addData : function(valuesArray,label){
			//Map the values array for each of the datasets

			helpers.each(valuesArray,function(value,datasetIndex){
				//Add a new point for each piece of data, passing any required data to draw.
				this.datasets[datasetIndex].points.push(new this.PointClass({
					value : value,
					label : label,
					datasetLabel: this.datasets[datasetIndex].label,
					x: this.scale.calculateX(this.scale.valuesCount+1),
					y: this.scale.endPoint,
					strokeColor : this.datasets[datasetIndex].pointStrokeColor,
					fillColor : this.datasets[datasetIndex].pointColor
				}));
			},this);

			this.scale.addXLabel(label);
			//Then re-render the chart.
			this.update();
		},
		removeData : function(){
			this.scale.removeXLabel();
			//Then re-render the chart.
			helpers.each(this.datasets,function(dataset){
				dataset.points.shift();
			},this);
			this.update();
		},
		reflow : function(){
			var newScaleProps = helpers.extend({
				height : this.chart.height,
				width : this.chart.width
			});
			this.scale.update(newScaleProps);
		},
		draw : function(ease){
			var easingDecimal = ease || 1;
			this.clear();

			var ctx = this.chart.ctx;

			// Some helper methods for getting the next/prev points
			var hasValue = function(item){
				return item.value !== null;
			},
			nextPoint = function(point, collection, index){
				return helpers.findNextWhere(collection, hasValue, index) || point;
			},
			previousPoint = function(point, collection, index){
				return helpers.findPreviousWhere(collection, hasValue, index) || point;
			};

			this.scale.draw(easingDecimal);


			helpers.each(this.datasets,function(dataset){
				var pointsWithValues = helpers.where(dataset.points, hasValue);

				//Transition each point first so that the line and point drawing isn't out of sync
				//We can use this extra loop to calculate the control points of this dataset also in this loop

				helpers.each(dataset.points, function(point, index){
					if (point.hasValue()){
						point.transition({
							y : this.scale.calculateY(point.value),
							x : this.scale.calculateX(index)
						}, easingDecimal);
					}
				},this);


				// Control points need to be calculated in a separate loop, because we need to know the current x/y of the point
				// This would cause issues when there is no animation, because the y of the next point would be 0, so beziers would be skewed
				if (this.options.bezierCurve){
					helpers.each(pointsWithValues, function(point, index){
						var tension = (index > 0 && index < pointsWithValues.length - 1) ? this.options.bezierCurveTension : 0;
						point.controlPoints = helpers.splineCurve(
							previousPoint(point, pointsWithValues, index),
							point,
							nextPoint(point, pointsWithValues, index),
							tension
						);

						// Prevent the bezier going outside of the bounds of the graph

						// Cap puter bezier handles to the upper/lower scale bounds
						if (point.controlPoints.outer.y > this.scale.endPoint){
							point.controlPoints.outer.y = this.scale.endPoint;
						}
						else if (point.controlPoints.outer.y < this.scale.startPoint){
							point.controlPoints.outer.y = this.scale.startPoint;
						}

						// Cap inner bezier handles to the upper/lower scale bounds
						if (point.controlPoints.inner.y > this.scale.endPoint){
							point.controlPoints.inner.y = this.scale.endPoint;
						}
						else if (point.controlPoints.inner.y < this.scale.startPoint){
							point.controlPoints.inner.y = this.scale.startPoint;
						}
					},this);
				}


				//Draw the line between all the points
				ctx.lineWidth = this.options.datasetStrokeWidth;
				ctx.strokeStyle = dataset.strokeColor;
				ctx.beginPath();

				helpers.each(pointsWithValues, function(point, index){
					if (index === 0){
						ctx.moveTo(point.x, point.y);
					}
					else{
						if(this.options.bezierCurve){
							var previous = previousPoint(point, pointsWithValues, index);

							ctx.bezierCurveTo(
								previous.controlPoints.outer.x,
								previous.controlPoints.outer.y,
								point.controlPoints.inner.x,
								point.controlPoints.inner.y,
								point.x,
								point.y
							);
						}
						else{
							ctx.lineTo(point.x,point.y);
						}
					}
				}, this);

				ctx.stroke();

				if (this.options.datasetFill && pointsWithValues.length > 0){
					//Round off the line by going to the base of the chart, back to the start, then fill.
					ctx.lineTo(pointsWithValues[pointsWithValues.length - 1].x, this.scale.endPoint);
					ctx.lineTo(pointsWithValues[0].x, this.scale.endPoint);
					ctx.fillStyle = dataset.fillColor;
					ctx.closePath();
					ctx.fill();
				}

				//Now draw the points over the line
				//A little inefficient double looping, but better than the line
				//lagging behind the point positions
				helpers.each(pointsWithValues,function(point){
					point.draw();
				});
			},this);
		}
	});


}).call(this);
