# Supplementary material for: Rational design of inducible CRISPR guide RNAs for de novo assembly of transcriptional programs
Source: Nat Commun. 2017 Mar 3;8:14633. doi: 10.1038/ncomms14633 (PMC5339017; doi:10.1038/ncomms14633)
Supplement: Supplementary Software — The SBHFold algorithm has been created to facilitate the design of ASO responsive iSBH structures sharing a common sensing loop sequence (see Supplementary Fig. 10 for in-depth explanation of the algorithm). Additionally, several smaller programs were included in the SBHFold suite to allow users to carry out the following operations: (1) Generate all SBH(x)-spacer hairpins for a given spacer sequence, where x varies between 0 and 20 (or length of the spacer sequence) and stands for the number of free spacer nucleotides (RNA sequences, minimal free energy (MFE), predicted structure, and cloning primers are outputted for each entry); (2) Given a SBH(0)- spacer hairpin, create all bulged SBHs by sliding a user defined bulged pattern along the SBH stem (RNA sequences, minimal free energy (MFE), predicted structure, and cloning primers are outputted for each entry); (3) Evolve a portion of the SBH RNA sequence to satisfy a user-defined RNA secondary structure, by searching over all possible sequences; (4) Evolve a portion of the SBH RNA sequence to satisfy a user-defined RNA secondary structure using a custom made genetic algorithm (optimization from RNA sequence pool). The entire suite has been written in Java on the Eclipse IDE (Luna Service Release 2 (4.4.2)) and a running commented example for each of the aforementioned programs is provided in the ‘Main.java' file. A more comprehensive step-by-step example illustrating the use of SBHFold for the evolution of a shared ASO sensing loop is provided in the same file. After unzipping the archive, the SBHFold program can be imported in the Eclipse IDE (Luna Service Release 2 (4.4.2)) as a new project. Note that SBHFold requires installation of the command line version of NUPACK to run correctly. This source code can be downloaded for free at http://www.nupack.org/downloads. The SBHFold zip archive contains the following folders: 1) bin and src: contain the binary and source codes of the Java project respectively. Of import [file ncomms14633-s2.zip › SBHFold_v1/output/Chart.js-master/src/Chart.PolarArea.js]

(function(){
	"use strict";

	var root = this,
		Chart = root.Chart,
		//Cache a local reference to Chart.helpers
		helpers = Chart.helpers;

	var defaultConfig = {
		//Boolean - Show a backdrop to the scale label
		scaleShowLabelBackdrop : true,

		//String - The colour of the label backdrop
		scaleBackdropColor : "rgba(255,255,255,0.75)",

		// Boolean - Whether the scale should begin at zero
		scaleBeginAtZero : true,

		//Number - The backdrop padding above & below the label in pixels
		scaleBackdropPaddingY : 2,

		//Number - The backdrop padding to the side of the label in pixels
		scaleBackdropPaddingX : 2,

		//Boolean - Show line for each value in the scale
		scaleShowLine : true,

		//Boolean - Stroke a line around each segment in the chart
		segmentShowStroke : true,

		//String - The colour of the stroke on each segment.
		segmentStrokeColor : "#fff",

		//Number - The width of the stroke value in pixels
		segmentStrokeWidth : 2,

		//Number - Amount of animation steps
		animationSteps : 100,

		//String - Animation easing effect.
		animationEasing : "easeOutBounce",

		//Boolean - Whether to animate the rotation of the chart
		animateRotate : true,

		//Boolean - Whether to animate scaling the chart from the centre
		animateScale : false,

		//String - A legend template
		legendTemplate : "<ul class=\"<%=name.toLowerCase()%>-legend\"><% for (var i=0; i<segments.length; i++){%><li><span style=\"background-color:<%=segments[i].fillColor%>\"><%if(segments[i].label){%><%=segments[i].label%><%}%></span></li><%}%></ul>"
	};


	Chart.Type.extend({
		//Passing in a name registers this chart in the Chart namespace
		name: "PolarArea",
		//Providing a defaults will also register the deafults in the chart namespace
		defaults : defaultConfig,
		//Initialize is fired when the chart is initialized - Data is passed in as a parameter
		//Config is automatically merged by the core of Chart.js, and is available at this.options
		initialize:  function(data){
			this.segments = [];
			//Declare segment class as a chart instance specific class, so it can share props for this instance
			this.SegmentArc = Chart.Arc.extend({
				showStroke : this.options.segmentShowStroke,
				strokeWidth : this.options.segmentStrokeWidth,
				strokeColor : this.options.segmentStrokeColor,
				ctx : this.chart.ctx,
				innerRadius : 0,
				x : this.chart.width/2,
				y : this.chart.height/2
			});
			this.scale = new Chart.RadialScale({
				display: this.options.showScale,
				fontStyle: this.options.scaleFontStyle,
				fontSize: this.options.scaleFontSize,
				fontFamily: this.options.scaleFontFamily,
				fontColor: this.options.scaleFontColor,
				showLabels: this.options.scaleShowLabels,
				showLabelBackdrop: this.options.scaleShowLabelBackdrop,
				backdropColor: this.options.scaleBackdropColor,
				backdropPaddingY : this.options.scaleBackdropPaddingY,
				backdropPaddingX: this.options.scaleBackdropPaddingX,
				lineWidth: (this.options.scaleShowLine) ? this.options.scaleLineWidth : 0,
				lineColor: this.options.scaleLineColor,
				lineArc: true,
				width: this.chart.width,
				height: this.chart.height,
				xCenter: this.chart.width/2,
				yCenter: this.chart.height/2,
				ctx : this.chart.ctx,
				templateString: this.options.scaleLabel,
				valuesCount: data.length
			});

			this.updateScaleRange(data);

			this.scale.update();

			helpers.each(data,function(segment,index){
				this.addData(segment,index,true);
			},this);

			//Set up tooltip events on the chart
			if (this.options.showTooltips){
				helpers.bindEvents(this, this.options.tooltipEvents, function(evt){
					var activeSegments = (evt.type !== 'mouseout') ? this.getSegmentsAtEvent(evt) : [];
					helpers.each(this.segments,function(segment){
						segment.restore(["fillColor"]);
					});
					helpers.each(activeSegments,function(activeSegment){
						activeSegment.fillColor = activeSegment.highlightColor;
					});
					this.showTooltip(activeSegments);
				});
			}

			this.render();
		},
		getSegmentsAtEvent : function(e){
			var segmentsArray = [];

			var location = helpers.getRelativePosition(e);

			helpers.each(this.segments,function(segment){
				if (segment.inRange(location.x,location.y)) segmentsArray.push(segment);
			},this);
			return segmentsArray;
		},
		addData : function(segment, atIndex, silent){
			var index = atIndex || this.segments.length;

			this.segments.splice(index, 0, new this.SegmentArc({
				fillColor: segment.color,
				highlightColor: segment.highlight || segment.color,
				label: segment.label,
				value: segment.value,
				outerRadius: (this.options.animateScale) ? 0 : this.scale.calculateCenterOffset(segment.value),
				circumference: (this.options.animateRotate) ? 0 : this.scale.getCircumference(),
				startAngle: Math.PI * 1.5
			}));
			if (!silent){
				this.reflow();
				this.update();
			}
		},
		removeData: function(atIndex){
			var indexToDelete = (helpers.isNumber(atIndex)) ? atIndex : this.segments.length-1;
			this.segments.splice(indexToDelete, 1);
			this.reflow();
			this.update();
		},
		calculateTotal: function(data){
			this.total = 0;
			helpers.each(data,function(segment){
				this.total += segment.value;
			},this);
			this.scale.valuesCount = this.segments.length;
		},
		updateScaleRange: function(datapoints){
			var valuesArray = [];
			helpers.each(datapoints,function(segment){
				valuesArray.push(segment.value);
			});

			var scaleSizes = (this.options.scaleOverride) ?
				{
					steps: this.options.scaleSteps,
					stepValue: this.options.scaleStepWidth,
					min: this.options.scaleStartValue,
					max: this.options.scaleStartValue + (this.options.scaleSteps * this.options.scaleStepWidth)
				} :
				helpers.calculateScaleRange(
					valuesArray,
					helpers.min([this.chart.width, this.chart.height])/2,
					this.options.scaleFontSize,
					this.options.scaleBeginAtZero,
					this.options.scaleIntegersOnly
				);

			helpers.extend(
				this.scale,
				scaleSizes,
				{
					size: helpers.min([this.chart.width, this.chart.height]),
					xCenter: this.chart.width/2,
					yCenter: this.chart.height/2
				}
			);

		},
		update : function(){
			this.calculateTotal(this.segments);

			helpers.each(this.segments,function(segment){
				segment.save();
			});
			
			this.reflow();
			this.render();
		},
		reflow : function(){
			helpers.extend(this.SegmentArc.prototype,{
				x : this.chart.width/2,
				y : this.chart.height/2
			});
			this.updateScaleRange(this.segments);
			this.scale.update();

			helpers.extend(this.scale,{
				xCenter: this.chart.width/2,
				yCenter: this.chart.height/2
			});

			helpers.each(this.segments, function(segment){
				segment.update({
					outerRadius : this.scale.calculateCenterOffset(segment.value)
				});
			}, this);

		},
		draw : function(ease){
			var easingDecimal = ease || 1;
			//Clear & draw the canvas
			this.clear();
			helpers.each(this.segments,function(segment, index){
				segment.transition({
					circumference : this.scale.getCircumference(),
					outerRadius : this.scale.calculateCenterOffset(segment.value)
				},easingDecimal);

				segment.endAngle = segment.startAngle + segment.circumference;

				// If we've removed the first segment we need to set the first one to
				// start at the top.
				if (index === 0){
					segment.startAngle = Math.PI * 1.5;
				}

				//Check to see if it's the last segment, if not get the next and update the start angle
				if (index < this.segments.length - 1){
					this.segments[index+1].startAngle = segment.endAngle;
				}
				segment.draw();
			}, this);
			this.scale.draw();
		}
	});

}).call(this);
