# Supplementary material for: Rational design of inducible CRISPR guide RNAs for de novo assembly of transcriptional programs
Source: Nat Commun. 2017 Mar 3;8:14633. doi: 10.1038/ncomms14633 (PMC5339017; doi:10.1038/ncomms14633)
Supplement: Supplementary Software — The SBHFold algorithm has been created to facilitate the design of ASO responsive iSBH structures sharing a common sensing loop sequence (see Supplementary Fig. 10 for in-depth explanation of the algorithm). Additionally, several smaller programs were included in the SBHFold suite to allow users to carry out the following operations: (1) Generate all SBH(x)-spacer hairpins for a given spacer sequence, where x varies between 0 and 20 (or length of the spacer sequence) and stands for the number of free spacer nucleotides (RNA sequences, minimal free energy (MFE), predicted structure, and cloning primers are outputted for each entry); (2) Given a SBH(0)- spacer hairpin, create all bulged SBHs by sliding a user defined bulged pattern along the SBH stem (RNA sequences, minimal free energy (MFE), predicted structure, and cloning primers are outputted for each entry); (3) Evolve a portion of the SBH RNA sequence to satisfy a user-defined RNA secondary structure, by searching over all possible sequences; (4) Evolve a portion of the SBH RNA sequence to satisfy a user-defined RNA secondary structure using a custom made genetic algorithm (optimization from RNA sequence pool). The entire suite has been written in Java on the Eclipse IDE (Luna Service Release 2 (4.4.2)) and a running commented example for each of the aforementioned programs is provided in the ‘Main.java' file. A more comprehensive step-by-step example illustrating the use of SBHFold for the evolution of a shared ASO sensing loop is provided in the same file. After unzipping the archive, the SBHFold program can be imported in the Eclipse IDE (Luna Service Release 2 (4.4.2)) as a new project. Note that SBHFold requires installation of the command line version of NUPACK to run correctly. This source code can be downloaded for free at http://www.nupack.org/downloads. The SBHFold zip archive contains the following folders: 1) bin and src: contain the binary and source codes of the Java project respectively. Of import [file ncomms14633-s2.zip › SBHFold_v1/output/Chart.js-master/src/Chart.Radar.js]

(function(){
	"use strict";

	var root = this,
		Chart = root.Chart,
		helpers = Chart.helpers;


	Chart.Type.extend({
		name: "Radar",
		defaults:{
			//Boolean - Whether to show lines for each scale point
			scaleShowLine : true,

			//Boolean - Whether we show the angle lines out of the radar
			angleShowLineOut : true,

			//Boolean - Whether to show labels on the scale
			scaleShowLabels : false,

			// Boolean - Whether the scale should begin at zero
			scaleBeginAtZero : true,

			//String - Colour of the angle line
			angleLineColor : "rgba(0,0,0,.1)",

			//Number - Pixel width of the angle line
			angleLineWidth : 1,

			//String - Point label font declaration
			pointLabelFontFamily : "'Arial'",

			//String - Point label font weight
			pointLabelFontStyle : "normal",

			//Number - Point label font size in pixels
			pointLabelFontSize : 10,

			//String - Point label font colour
			pointLabelFontColor : "#666",

			//Boolean - Whether to show a dot for each point
			pointDot : true,

			//Number - Radius of each point dot in pixels
			pointDotRadius : 3,

			//Number - Pixel width of point dot stroke
			pointDotStrokeWidth : 1,

			//Number - amount extra to add to the radius to cater for hit detection outside the drawn point
			pointHitDetectionRadius : 20,

			//Boolean - Whether to show a stroke for datasets
			datasetStroke : true,

			//Number - Pixel width of dataset stroke
			datasetStrokeWidth : 2,

			//Boolean - Whether to fill the dataset with a colour
			datasetFill : true,

			//String - A legend template
			legendTemplate : "<ul class=\"<%=name.toLowerCase()%>-legend\"><% for (var i=0; i<datasets.length; i++){%><li><span style=\"background-color:<%=datasets[i].strokeColor%>\"><%if(datasets[i].label){%><%=datasets[i].label%><%}%></span></li><%}%></ul>"

		},

		initialize: function(data){
			this.PointClass = Chart.Point.extend({
				strokeWidth : this.options.pointDotStrokeWidth,
				radius : this.options.pointDotRadius,
				display: this.options.pointDot,
				hitDetectionRadius : this.options.pointHitDetectionRadius,
				ctx : this.chart.ctx
			});

			this.datasets = [];

			this.buildScale(data);

			//Set up tooltip events on the chart
			if (this.options.showTooltips){
				helpers.bindEvents(this, this.options.tooltipEvents, function(evt){
					var activePointsCollection = (evt.type !== 'mouseout') ? this.getPointsAtEvent(evt) : [];

					this.eachPoints(function(point){
						point.restore(['fillColor', 'strokeColor']);
					});
					helpers.each(activePointsCollection, function(activePoint){
						activePoint.fillColor = activePoint.highlightFill;
						activePoint.strokeColor = activePoint.highlightStroke;
					});

					this.showTooltip(activePointsCollection);
				});
			}

			//Iterate through each of the datasets, and build this into a property of the chart
			helpers.each(data.datasets,function(dataset){

				var datasetObject = {
					label: dataset.label || null,
					fillColor : dataset.fillColor,
					strokeColor : dataset.strokeColor,
					pointColor : dataset.pointColor,
					pointStrokeColor : dataset.pointStrokeColor,
					points : []
				};

				this.datasets.push(datasetObject);

				helpers.each(dataset.data,function(dataPoint,index){
					//Add a new point for each piece of data, passing any required data to draw.
					var pointPosition;
					if (!this.scale.animation){
						pointPosition = this.scale.getPointPosition(index, this.scale.calculateCenterOffset(dataPoint));
					}
					datasetObject.points.push(new this.PointClass({
						value : dataPoint,
						label : data.labels[index],
						datasetLabel: dataset.label,
						x: (this.options.animation) ? this.scale.xCenter : pointPosition.x,
						y: (this.options.animation) ? this.scale.yCenter : pointPosition.y,
						strokeColor : dataset.pointStrokeColor,
						fillColor : dataset.pointColor,
						highlightFill : dataset.pointHighlightFill || dataset.pointColor,
						highlightStroke : dataset.pointHighlightStroke || dataset.pointStrokeColor
					}));
				},this);

			},this);

			this.render();
		},
		eachPoints : function(callback){
			helpers.each(this.datasets,function(dataset){
				helpers.each(dataset.points,callback,this);
			},this);
		},

		getPointsAtEvent : function(evt){
			var mousePosition = helpers.getRelativePosition(evt),
				fromCenter = helpers.getAngleFromPoint({
					x: this.scale.xCenter,
					y: this.scale.yCenter
				}, mousePosition);

			var anglePerIndex = (Math.PI * 2) /this.scale.valuesCount,
				pointIndex = Math.round((fromCenter.angle - Math.PI * 1.5) / anglePerIndex),
				activePointsCollection = [];

			// If we're at the top, make the pointIndex 0 to get the first of the array.
			if (pointIndex >= this.scale.valuesCount || pointIndex < 0){
				pointIndex = 0;
			}

			if (fromCenter.distance <= this.scale.drawingArea){
				helpers.each(this.datasets, function(dataset){
					activePointsCollection.push(dataset.points[pointIndex]);
				});
			}

			return activePointsCollection;
		},

		buildScale : function(data){
			this.scale = new Chart.RadialScale({
				display: this.options.showScale,
				fontStyle: this.options.scaleFontStyle,
				fontSize: this.options.scaleFontSize,
				fontFamily: this.options.scaleFontFamily,
				fontColor: this.options.scaleFontColor,
				showLabels: this.options.scaleShowLabels,
				showLabelBackdrop: this.options.scaleShowLabelBackdrop,
				backdropColor: this.options.scaleBackdropColor,
				backdropPaddingY : this.options.scaleBackdropPaddingY,
				backdropPaddingX: this.options.scaleBackdropPaddingX,
				lineWidth: (this.options.scaleShowLine) ? this.options.scaleLineWidth : 0,
				lineColor: this.options.scaleLineColor,
				angleLineColor : this.options.angleLineColor,
				angleLineWidth : (this.options.angleShowLineOut) ? this.options.angleLineWidth : 0,
				// Point labels at the edge of each line
				pointLabelFontColor : this.options.pointLabelFontColor,
				pointLabelFontSize : this.options.pointLabelFontSize,
				pointLabelFontFamily : this.options.pointLabelFontFamily,
				pointLabelFontStyle : this.options.pointLabelFontStyle,
				height : this.chart.height,
				width: this.chart.width,
				xCenter: this.chart.width/2,
				yCenter: this.chart.height/2,
				ctx : this.chart.ctx,
				templateString: this.options.scaleLabel,
				labels: data.labels,
				valuesCount: data.datasets[0].data.length
			});

			this.scale.setScaleSize();
			this.updateScaleRange(data.datasets);
			this.scale.buildYLabels();
		},
		updateScaleRange: function(datasets){
			var valuesArray = (function(){
				var totalDataArray = [];
				helpers.each(datasets,function(dataset){
					if (dataset.data){
						totalDataArray = totalDataArray.concat(dataset.data);
					}
					else {
						helpers.each(dataset.points, function(point){
							totalDataArray.push(point.value);
						});
					}
				});
				return totalDataArray;
			})();


			var scaleSizes = (this.options.scaleOverride) ?
				{
					steps: this.options.scaleSteps,
					stepValue: this.options.scaleStepWidth,
					min: this.options.scaleStartValue,
					max: this.options.scaleStartValue + (this.options.scaleSteps * this.options.scaleStepWidth)
				} :
				helpers.calculateScaleRange(
					valuesArray,
					helpers.min([this.chart.width, this.chart.height])/2,
					this.options.scaleFontSize,
					this.options.scaleBeginAtZero,
					this.options.scaleIntegersOnly
				);

			helpers.extend(
				this.scale,
				scaleSizes
			);

		},
		addData : function(valuesArray,label){
			//Map the values array for each of the datasets
			this.scale.valuesCount++;
			helpers.each(valuesArray,function(value,datasetIndex){
				var pointPosition = this.scale.getPointPosition(this.scale.valuesCount, this.scale.calculateCenterOffset(value));
				this.datasets[datasetIndex].points.push(new this.PointClass({
					value : value,
					label : label,
					datasetLabel: this.datasets[datasetIndex].label,
					x: pointPosition.x,
					y: pointPosition.y,
					strokeColor : this.datasets[datasetIndex].pointStrokeColor,
					fillColor : this.datasets[datasetIndex].pointColor
				}));
			},this);

			this.scale.labels.push(label);

			this.reflow();

			this.update();
		},
		removeData : function(){
			this.scale.valuesCount--;
			this.scale.labels.shift();
			helpers.each(this.datasets,function(dataset){
				dataset.points.shift();
			},this);
			this.reflow();
			this.update();
		},
		update : function(){
			this.eachPoints(function(point){
				point.save();
			});
			this.reflow();
			this.render();
		},
		reflow: function(){
			helpers.extend(this.scale, {
				width : this.chart.width,
				height: this.chart.height,
				size : helpers.min([this.chart.width, this.chart.height]),
				xCenter: this.chart.width/2,
				yCenter: this.chart.height/2
			});
			this.updateScaleRange(this.datasets);
			this.scale.setScaleSize();
			this.scale.buildYLabels();
		},
		draw : function(ease){
			var easeDecimal = ease || 1,
				ctx = this.chart.ctx;
			this.clear();
			this.scale.draw();

			helpers.each(this.datasets,function(dataset){

				//Transition each point first so that the line and point drawing isn't out of sync
				helpers.each(dataset.points,function(point,index){
					if (point.hasValue()){
						point.transition(this.scale.getPointPosition(index, this.scale.calculateCenterOffset(point.value)), easeDecimal);
					}
				},this);


				//Draw the line between all the points
				ctx.lineWidth = this.options.datasetStrokeWidth;
				ctx.strokeStyle = dataset.strokeColor;
				ctx.beginPath();
				helpers.each(dataset.points,function(point,index){
					if (index === 0){
						ctx.moveTo(point.x,point.y);
					}
					else{
						ctx.lineTo(point.x,point.y);
					}
				},this);
				ctx.closePath();
				ctx.stroke();

				ctx.fillStyle = dataset.fillColor;
				if(this.options.datasetFill){
					ctx.fill();
				}
				//Now draw the points over the line
				//A little inefficient double looping, but better than the line
				//lagging behind the point positions
				helpers.each(dataset.points,function(point){
					if (point.hasValue()){
						point.draw();
					}
				});

			},this);

		}

	});


}).call(this);
