# Supplementary material for: Rational design of inducible CRISPR guide RNAs for de novo assembly of transcriptional programs
Source: Nat Commun. 2017 Mar 3;8:14633. doi: 10.1038/ncomms14633 (PMC5339017; doi:10.1038/ncomms14633)
Supplement: Supplementary Software — The SBHFold algorithm has been created to facilitate the design of ASO responsive iSBH structures sharing a common sensing loop sequence (see Supplementary Fig. 10 for in-depth explanation of the algorithm). Additionally, several smaller programs were included in the SBHFold suite to allow users to carry out the following operations: (1) Generate all SBH(x)-spacer hairpins for a given spacer sequence, where x varies between 0 and 20 (or length of the spacer sequence) and stands for the number of free spacer nucleotides (RNA sequences, minimal free energy (MFE), predicted structure, and cloning primers are outputted for each entry); (2) Given a SBH(0)- spacer hairpin, create all bulged SBHs by sliding a user defined bulged pattern along the SBH stem (RNA sequences, minimal free energy (MFE), predicted structure, and cloning primers are outputted for each entry); (3) Evolve a portion of the SBH RNA sequence to satisfy a user-defined RNA secondary structure, by searching over all possible sequences; (4) Evolve a portion of the SBH RNA sequence to satisfy a user-defined RNA secondary structure using a custom made genetic algorithm (optimization from RNA sequence pool). The entire suite has been written in Java on the Eclipse IDE (Luna Service Release 2 (4.4.2)) and a running commented example for each of the aforementioned programs is provided in the ‘Main.java' file. A more comprehensive step-by-step example illustrating the use of SBHFold for the evolution of a shared ASO sensing loop is provided in the same file. After unzipping the archive, the SBHFold program can be imported in the Eclipse IDE (Luna Service Release 2 (4.4.2)) as a new project. Note that SBHFold requires installation of the command line version of NUPACK to run correctly. This source code can be downloaded for free at http://www.nupack.org/downloads. The SBHFold zip archive contains the following folders: 1) bin and src: contain the binary and source codes of the Java project respectively. Of import [file ncomms14633-s2.zip › SBHFold_v1/output/evolve_GAlgoScreen_example.txt]

TCGAACTGTGTGCCCCCCGA	0.65	0.43834335
TACATTACAGAATCCAGGTA	0.35	0.39365247
AGATTACTCGCTCGCTCTCT	0.5	0.2988014
CGAATCTATCCCTGTCCTTG	0.5	0.18584698
GATCCACCCATAGATTCATC	0.45	0.17583263
TTGTCACACTATAATATCAA	0.25	0.162708
CACCTGTATTGTTGTTCGTG	0.45	0.1570413
TGAAATGGACGTAAAGCTCG	0.45	0.15017362
TCTTTTCAGATATCCACAGA	0.35	0.1406912
TGAAAGGGACGTATAGCTCG	0.5	0.1310571
GCTCATATGTCTAGACCAGC	0.5	0.12983048
ATCAGGTTGACGGTAGGGAT	0.5	0.12421456
TGCAAGCTTACCCCTTCGCG	0.6	0.12058464
TGACATCCCGAACTCTCTCG	0.55	0.11175285
CTGGTTTGGCTTTTTGACAG	0.45	0.09954554
TTGCACGTATATAAAATCAA	0.25	0.09713358
GACCTGTTTTATGTTTTGTC	0.35	0.08663846
TCGATTGTCTGTTTGCCCGG	0.55	0.08046339
TAAATGTATCACTGTCCTTA	0.3	0.07966629
GACCTGTATTATGTTTTGTC	0.35	0.077419944
TAAATGTATCACTGTCCTTG	0.35	0.07471936
AAGATAGTCCGGGGTAGCTT	0.5	0.07151595
GGGGGACGTCGATTATACCT	0.55	0.060667742
CCTTGACTCTTTTTACCGGG	0.5	0.057088558
TAGAATAGGAAAGGACGTTA	0.35	0.056702796
ACCAGGATCTAACGGAGGGT	0.55	0.055982642
GGTCCTTTCTCCCTTGTACT	0.5	0.04976868
TTACTAACGCTGATCTCTGA	0.4	0.04951352
GGTCCTTTCTCCCCTGTACT	0.55	0.04889489
TAAGCGCTCCCGATAGATTA	0.45	0.04449935
TAAATGTATCACTATCCTTG	0.3	0.0416925
GTCTTCCCCGCGGCCACGAC	0.75	0.0393202
AGTGATCCGTGAATTCGGCT	0.5	0.03842193
ATCAGGTTGAAGGAAGGGAT	0.45	0.037324
TAGAAATTCCAGGAACACTA	0.35	0.03684604
AAGTAATTCGTATAAACCTT	0.25	0.03551783
ATTTTTAGTGTATCCTCGGT	0.35	0.03406331
TGGGCGTCGACTTTATATTA	0.4	0.032525763
GATCCCTGTGTTGTACCGTT	0.5	0.0240097
AGCGATTAAAGTGGAAGGCT	0.45	0.0238887
AATCACATCGTAGAAATATT	0.25	0.02136365
TGAAGGTTTTTCTAGTCTCA	0.35	0.02044438
AACATTACCTAACTAACGTT	0.3	0.017887741
TGCCTTAGAGAATCCATGTA	0.4	0.017207198
ATTAGACCATCACCCGTGAT	0.45	0.014004241
TCTGTTCCCCCTTGATGAGA	0.5	0.012997329
GACCTGTTGTATGTTGTGTC	0.45	0.011631832
TTGGCACACTATAATTTCGA	0.35	0.011351285
TAGTATACTACAAAATTCTA	0.2	0.010143
TAGAGTAGCAAGGGAGGTTA	0.45	0.0095922
TGGACACTTACAACGCATTA	0.4	0.00948576
TTTTCACACTATATCACGGG	0.4	0.009414299
GCGAGTGTCCCTAGGTGCGC	0.7	0.009310301
GTTCACTCCTAATGGCCGGC	0.6	0.007945441
GTGCAGCTTATAAACAATAT	0.3	0.0074384157
TCTGTTTTTACAATTCTAGA	0.25	0.0069933864
TCGCTTGTCTGTTTGCCCGG	0.6	0.0066380003
ACCAGGTTCTAACGGAGGGT	0.55	0.0066045625
TTAAAACGGCTGATCGGTGA	0.45	0.0064496556
TTAATAACGCTGATCGCTGA	0.4	0.0064115757
GGCCCAACACTACTCGCGTT	0.6	0.00621978
GCAGGTGGTAAGCGTTATGT	0.5	0.0061417604
GTCACTGGACTCCCCCCGAC	0.7	0.0054696007
AGACAGGGTTTACATCATCT	0.4	0.0054358556
GATCATATCGTAGAAATATT	0.25	0.005400603
GTAACCGTGGTTGATCTTAT	0.4	0.0049646297
GTGAAACCGAGACTGTCTGC	0.55	0.004824338
AATGACATCTAAGAAATATT	0.2	0.004821908
ATTACACAGTTACACGAAGT	0.35	0.0048105693
GGTAGAGGCTTAGAATTGCC	0.5	0.0046922397
TAGAATAGCAAAGGAGGTTA	0.35	0.004256976
AATTACATCGTTGAAATATT	0.2	0.00393251
CATTAACGCCTAGAGATATG	0.4	0.0037741
ATCAGTTTTACGGTGAAGGT	0.4	0.0032223347
GTCCGGCCAGCAACCATGAT	0.6	0.0030088455
TCGGTTTGTAGTATTTACGA	0.35	0.0029634866
ACCACCAGCCGTTCGTAGGT	0.6	0.0028895899
TTAAAAACGCTGATCGGTGA	0.4	0.00273856
GACGCTCCCTCTCCCGGGTC	0.75	0.0027384383
GGTTAACCGGAGCTTTTATC	0.45	0.002309956
TATGGTTCTAGGACGTTGTA	0.4	0.0022672813
TGGACCCTTACAACACCTTG	0.5	0.001855489
TATGGTTATTGTTGTTTGTG	0.3	0.0018485095
AATCACAGCATAGAGATATT	0.3	0.0015577037
CGCCTGCTTTGTTGTTCGCG	0.6	0.0013776462
GGCGTTCCCTCTCCCGGGCT	0.75	0.0013503936
CGTAATTGGCCTACCGGGCG	0.65	0.001331915
TAGCATGCCACGTATCACTG	0.5	0.0013193171
TCTTTTGCCCCTTGATCAGG	0.5	0.00127232
TAATTGTAGCACTGTCATTA	0.3	0.0012449567
TCGGTTTGTACAATTTTTGA	0.3	0.0012235307
CAGCATGTGTGCTTTTCTTG	0.45	0.0012118615
TCGTCCTGGTAGCTTTATGA	0.45	0.0011379913
TAGTAATTCGTGCTCAGTTA	0.35	0.0011085585
GCAATCGCGAGGCATGGTGT	0.6	9.9491E-4
TTTTTTACTCTCATGTCAGG	0.35	7.5397774E-4
GGTGCTATAGTCGAAATATT	0.35	7.3717564E-4
TGGACACTTACTGGGAGCTA	0.5	7.333732E-4
CGGAGCCATAGCAAAACTTG	0.5	7.2732655E-4
ATTTAGTATGCAACCTTGAT	0.3	7.22972E-4
GTCGATTGGTTTAATGAGGT	0.4	7.193251E-4
TAACCGTTCCGGCTCCTTTG	0.55	7.14334E-4
GTTTACTTCTAATGGATGGC	0.4	7.0997776E-4
GCGAAAAGTGGCCGCGGTGT	0.65	6.757114E-4
CTTCAATTCCGTGACGCAGG	0.55	6.7233597E-4
GCGTCCTGGAAGCTTTATGC	0.55	5.9690705E-4
GCTAACTGAGTTCGGCCAGC	0.6	5.097038E-4
GGTGAGCTTACTGTGTTGCC	0.55	4.886718E-4
TAGGTTAAAGGAGGAGTCTA	0.4	4.7364016E-4
TTTTTACGATTGAACTGGGA	0.35	4.7360428E-4
GGTATGTTCTAGACTTGACC	0.45	4.667688E-4
GACGCGACGTCTCCCGGGTC	0.75	4.474494E-4
GTTTTAATTATTTTCAAGGC	0.25	4.192068E-4
TAACCGGTCCGGCTCTTTTG	0.55	4.1171678E-4
GCCGATTGGGTTAATGTGGT	0.5	3.9427198E-4
TAGATTAACAGAGTTCATTA	0.25	3.904558E-4
ACATCTTGAAATCATAATGT	0.25	3.831408E-4
TCGTCCTGGAAGCTTAATGG	0.5	3.679996E-4
GTGACCTGGAAGCTGCATGC	0.6	3.4815999E-4
ATTTTAAGGGTGTGTACAGT	0.35	3.46302E-4
TACACCCGCTTCACGCCGTG	0.65	3.4546482E-4
CAGTAGAGCAACTACCTCTG	0.5	3.389076E-4
CACCCTTACATAGGTTAGTG	0.45	3.368808E-4
CGTGCTGACCGTACGTAACG	0.6	3.2506278E-4
TTGCGAAACACGCTCCTCAG	0.55	2.941847E-4
TTTTTAAGAGTGTGTACAGA	0.3	2.835E-4
ATTTTAAGAGTGTGTACAGT	0.3	2.7311742E-4
GCTGAGCACCACACGTGAGT	0.6	2.6882702E-4
GCGGCCTGGAAGCTTTATGC	0.6	2.4323825E-4
AAGAACGTTACAGATATCTT	0.3	2.4189301E-4
ATTTTTAGTGTGTGCTCGGT	0.4	2.287488E-4
GTCGTTTGGTTTGATCCGAC	0.5	2.204455E-4
GTGCGAGTCAGCATAACCAT	0.5	2.0380621E-4
TTTTCAATCGTTCTCCTGGA	0.4	1.8753082E-4
AGCACCTGGGTGCCTTTGCT	0.6	1.8105E-4
GGCTATATGGCCACTCCGTC	0.6	1.7285939E-4
ACCTGTAGGCGAAACGAGGT	0.55	1.603195E-4
GATCGGATCGTAAGCGAATC	0.5	1.600161E-4
GGGATGGTTCAGGATAGTTT	0.45	1.5918768E-4
GGGAATGAGCGAACCGGTTC	0.6	1.506897E-4
TTTTCATACTATGTAGCAAG	0.3	1.49247E-4
AGTGATGCCGTGGAAATATT	0.4	1.3746705E-4
CTTAGAAGGTATCTAACAAG	0.35	1.370894E-4
GGTCCATTGTGTATTCGGCT	0.5	1.348848E-4
GGGATTGTTCAGGGTAGTTT	0.45	1.3187568E-4
GGTCACAGCATAGAGATATT	0.4	1.2528349E-4
TTTTTTACGGTTCTCCTGGA	0.4	1.2524187E-4
ATTGTCCCCACAGCGAGAGT	0.55	1.251098E-4
GCTAACTGAGTTCAGCGAGT	0.5	1.18084485E-4
GGGAACGACCAGAATCATTT	0.45	1.1160435E-4
GGCTATATGGCGACACCGTC	0.6	1.0875669E-4
TTTAGGTTCTAACGGAGGGA	0.45	9.78021E-5
ATCGAAGGTGCACTGTAGGT	0.5	9.6458956E-5
GGCTATATGGCCACACCGTC	0.6	9.5156516E-5
TAAGTGCTCCCGCTAGATTA	0.45	9.4816976E-5
TGCGTGATTTGTTGTTCGCG	0.5	9.158041E-5
TAGAATAGCACGTTAGCTTA	0.35	8.18741E-5
TAGAAGCGGCCGGTCCATTA	0.55	8.183352E-5
GTTTAGTTATAATAGATAGC	0.25	7.593583E-5
AGGGCTTGGAAGCTTTATCT	0.45	7.349832E-5
GTTTGGTTATAATCGATAGC	0.35	7.296264E-5
TGTGGTCCGCAGCCGAAACG	0.65	6.9366106E-5
GCGAAAAGTGGCCGCGTTGT	0.6	6.873246E-5
TATTACATCGCTGAAATATA	0.25	6.2849715E-5
TTCGATCATACAGTCGCGAA	0.45	5.579904E-5
TGAACTGGTCTGGTCATTCG	0.5	5.165108E-5
GGTATGTTTCAGGATAGGTC	0.45	4.9623734E-5
TACTGGCAGTGTAACAGGTG	0.5	4.9201215E-5
GCCGATTGATTTAATCAGGT	0.4	4.8301517E-5
GCTGAGCACCTCATGTGAGT	0.55	4.5779878E-5
GTCTAGCACGCGGCCACGAC	0.7	4.2638287E-5
TAAGTGTATCACGGTCCTTG	0.45	4.2235646E-5
GCGTCCTAGTAGCCGTGCGC	0.7	4.1202595E-5
AGTCATCCGTGAATTCGGCT	0.5	3.981237E-5
ATCAGGTTTGCTATGCCGGT	0.5	3.8615748E-5
GTCTAGCACGGGGCCACGAT	0.65	3.824789E-5
TAGAAGCGGCCGGTTCATTA	0.5	3.72222E-5
TTTTTACTATTGAGCTGGGA	0.35	3.208383E-5
TTAAAGCGACGTATAGCTAA	0.35	3.181443E-5
GGTAGAGGCGTAGTATTACC	0.5	2.7812459E-5
GGTAGAGGCTTAGTATTACT	0.4	2.6522546E-5
GGTGCACCATACCTGCCGCC	0.7	2.6273055E-5
TTGATAACTCCTATTTTCGA	0.3	2.5248914E-5
TCGCTTCCTACAAAAGTCGA	0.45	2.4693962E-5
ATTTAGTTCTAATGGAGGGT	0.35	2.4024659E-5
ACCTTAGTCCGGGGAAGGGT	0.6	2.3585279E-5
ATGCGAGTAACCATCACTGT	0.45	2.0542497E-5
TTTGCGCATCGGGTTCTGGG	0.6	2.0304458E-5
AAGTTCGTCGTTGAAGTCTT	0.4	1.9970235E-5
ATTGAAGGTGCACTGAGGGT	0.5	1.9155801E-5
TGGTCTGGTCCGCTCATTCG	0.6	1.9014004E-5
CTGTAGCGACCCCTTGTTGG	0.6	1.7911896E-5
GCACGTTGGAAGCGTTATGC	0.55	1.7523833E-5
ATGATATGGTCTTATGCTGT	0.35	1.6399075E-5
ACCTCTGCGCTTAGTATGGT	0.5	1.6031965E-5
TACACCCGCTTCAGGCCGTG	0.65	1.5699936E-5
GACTAGTTCTAATGGAGGTT	0.4	1.5393813E-5
CTAGGTCGGAATAAAACTAG	0.4	1.42407725E-5
GTTCACTTCTAATGGACGGC	0.5	1.2766401E-5
TACCCCCGCTTCAGGCCGTG	0.7	1.0443321E-5
