# Supplementary material for: Rational design of inducible CRISPR guide RNAs for de novo assembly of transcriptional programs
Source: Nat Commun. 2017 Mar 3;8:14633. doi: 10.1038/ncomms14633 (PMC5339017; doi:10.1038/ncomms14633)
Supplement: Supplementary Software — The SBHFold algorithm has been created to facilitate the design of ASO responsive iSBH structures sharing a common sensing loop sequence (see Supplementary Fig. 10 for in-depth explanation of the algorithm). Additionally, several smaller programs were included in the SBHFold suite to allow users to carry out the following operations: (1) Generate all SBH(x)-spacer hairpins for a given spacer sequence, where x varies between 0 and 20 (or length of the spacer sequence) and stands for the number of free spacer nucleotides (RNA sequences, minimal free energy (MFE), predicted structure, and cloning primers are outputted for each entry); (2) Given a SBH(0)- spacer hairpin, create all bulged SBHs by sliding a user defined bulged pattern along the SBH stem (RNA sequences, minimal free energy (MFE), predicted structure, and cloning primers are outputted for each entry); (3) Evolve a portion of the SBH RNA sequence to satisfy a user-defined RNA secondary structure, by searching over all possible sequences; (4) Evolve a portion of the SBH RNA sequence to satisfy a user-defined RNA secondary structure using a custom made genetic algorithm (optimization from RNA sequence pool). The entire suite has been written in Java on the Eclipse IDE (Luna Service Release 2 (4.4.2)) and a running commented example for each of the aforementioned programs is provided in the ‘Main.java' file. A more comprehensive step-by-step example illustrating the use of SBHFold for the evolution of a shared ASO sensing loop is provided in the same file. After unzipping the archive, the SBHFold program can be imported in the Eclipse IDE (Luna Service Release 2 (4.4.2)) as a new project. Note that SBHFold requires installation of the command line version of NUPACK to run correctly. This source code can be downloaded for free at http://www.nupack.org/downloads. The SBHFold zip archive contains the following folders: 1) bin and src: contain the binary and source codes of the Java project respectively. Of import [file ncomms14633-s2.zip › SBHFold_v1/src/BB_sequence.java]

import java.io.FileNotFoundException;
import java.io.PrintWriter;
import java.io.UnsupportedEncodingException;
import java.sql.Date;
import java.text.DateFormat;
import java.text.SimpleDateFormat;
import java.util.Calendar;


public class BB_sequence {
	
	private String input_sequence;
	private String rna_sequence;
	private String dna_sequence;
	private String dna_sequence_rev;
	
	private String error_message = "none";
	private String dna_alphabet = "ATGC";
	private String dna_alphabet_complement = "TACG";
	//private String rna_alphabet = "AUGC";
	
	/////////////////////////////////
	private String default_loop_sequence = "GAAA";
	private String default_5p_U6_G = "G";
	private String default_5p_OH = "CACC";
	private String default_3p_OH = "AAAC";
	
	/////////////////////////////////
	Nupack myNupack = new Nupack();
	
	public BB_sequence(String input){
		this.input_sequence = input.toUpperCase();
		this.dna_sequence = this.input_sequence.replaceAll("U", "T");
		this.rna_sequence = this.input_sequence.replaceAll("T", "U");
		this.checkSequenceIntegrity();
		
		
		this.dna_sequence_rev = complement(this.dna_sequence);
		
		
		// int [] sites = {0,2};
		// System.out.println(this.mutateDNASequence(this.dna_sequence, sites, false));
	}
	
	/////////////////////////////////
	
	public void describe(){
		System.out.println("-----------------------------------");
		System.out.println("BB_sequence ** describe function **");
		System.out.println("Input sequence >> " + this.input_sequence);
		System.out.println("Length sequence >> " + this.input_sequence.length());
		System.out.println("DNA sequence >> " + this.dna_sequence);
		System.out.println("RNA sequence >> " + this.rna_sequence);
		System.out.println("Error message >> " + this.error_message);
		System.out.println("-----------------------------------");
	}
	
	/////////////////////////////////////// SEQUENCE MANIPULATION
	private void checkSequenceIntegrity(){
		String current_letter = "";
		boolean test = true;
		
		for(int i=0;i<this.input_sequence.length();i++){
			current_letter = this.dna_sequence.substring(i, i+1);
			test = test && this.dna_alphabet.indexOf(current_letter)>=0;
		}

		if(!test){
			this.error_message = "sequence problem";
		}
	}
	private String reverseIt(String source) {
	    int i, len = source.length();
	    StringBuilder dest = new StringBuilder(len);

	    for (i = (len - 1); i >= 0; i--){
	        dest.append(source.charAt(i));
	    }

	    return dest.toString();
	}
	private String complement(String source){
		int i, len = source.length();
		StringBuilder dest = new StringBuilder(len);
		String current_letter;
		
	    for (i = 0; i < len; i++){
	    	current_letter = source.substring(i, i+1);
	    	dest.append(dna_alphabet_complement.charAt( this.dna_alphabet.indexOf(current_letter)));
	    }
	    
	    return dest.toString();
	}
	private String mutateDNASequence(String inputDNASequence, int[] sites, boolean visual){
		
		String mutatedDNAsequence = inputDNASequence;
		int l = inputDNASequence.length();
		char[] mutatedDNAsequence_char = mutatedDNAsequence.toCharArray();
		
		for(int i = 0; i < sites.length; i++){
			
			if((sites[i] < l)&&(sites[i]>=0)){
				switch(mutatedDNAsequence_char[sites[i]]){
				case 'A':
					mutatedDNAsequence_char[sites[i]] = 'T';
					break;
				case 'T':
					mutatedDNAsequence_char[sites[i]] = 'A';
					break;
				case 'G':
					mutatedDNAsequence_char[sites[i]] = 'C';
					break;
				case 'C':
					mutatedDNAsequence_char[sites[i]] = 'G';
					break;
				}
				if(visual){
					mutatedDNAsequence_char[sites[i]] = '.';
				}
			}
		}
		mutatedDNAsequence = String.valueOf(mutatedDNAsequence_char);
		return(mutatedDNAsequence);
	}
	private float getPortionMFE(String portion){
		
		String stem_fake_template = "CGGAGTACTGTCC";
		String stem_fake_before = this.reverseIt(this.complement(stem_fake_template)) + 
				this.default_loop_sequence + 
				stem_fake_template;
		
		String stem_fake_after = this.reverseIt(this.complement(portion)) +
				stem_fake_before + 
				portion;
		
		// >>
		String [] stem_fake_before_info = myNupack.Nupack_get_secondary_fold(stem_fake_before, false);
		String [] stem_fake_after_info = myNupack.Nupack_get_secondary_fold(stem_fake_after, false);
		float basal_FE = Math.abs(Float.parseFloat(stem_fake_after_info[0])) - Math.abs(Float.parseFloat(stem_fake_before_info[0]));
		return(-basal_FE);
	}
	
	////////////////////////////////////// UTILS
	public String getInputSequence(){
		return(this.input_sequence);
	}
	public void getAllModulationStems(){
		
		int l = this.dna_sequence_rev.length(); 
		
		// get full back-fold 5'->3':
		String BF = this.reverseIt(this.dna_sequence_rev);
		String BFi = "";
		String G_status = "U6G";
		
		// shorten back-fold one nucleotide at a time:
		for(int i = 0 ; i < l ; i++){
			
			BFi = BF.substring(i, l);
			
			// check if the U6G is a repeat of the first nucleotide: 
			if(BFi.charAt(0) == 'G'){
				G_status = "U6G **repeat**";
			}else{
				G_status = "U6G";
			}
			
			// assemble BB+spacer:
			String BFi_spacer =  "G"+ BFi + this.default_loop_sequence + this.dna_sequence;
			// compute corresponding forward and reverse primers for px330 insertion:
			String BFi_spacer_FP = this.default_5p_OH + BFi_spacer;
			String BFi_spacer_RP = this.default_3p_OH + this.complement(this.reverseIt(BFi_spacer));
			
			// get MFE and secondary structure for this stem:
			String stem_i = BFi_spacer + "G"; // /!\ add first G of tracrRNA
			String [] data = myNupack.Nupack_get_secondary_fold(stem_i, false);
			
			
			System.out.println("## BBfn"+ i + " >> " + BFi_spacer +
					" | " + G_status );
			System.out.println("## BBfn"+ i + " >> " + data[1] +
					" | " + data[0] );
			System.out.println("..........FORWARD: " + BFi_spacer_FP + " | " + BFi_spacer_FP.length() +"nt");
			System.out.println("..........REVERSE: " + BFi_spacer_RP + " | " + BFi_spacer_RP.length() + "nt\n");
		}
	}
	public void getAllModulationStems(String output_html_file) throws FileNotFoundException, UnsupportedEncodingException{
		
		
		///////////////////////////////////////
//		<!DOCTYPE html>
//		<html lang="en">
//		  <head>
//		    <meta charset="utf-8">
//		    <title>title</title>
//		    <link rel="stylesheet" href="style.css">
//		    <script src="script.js"></script>
//		  </head>
//		  <body>
//		    <!-- page content -->
//		  </body>
//		</html>
		///////////////////////////////////////
		
		// **--> file **
		PrintWriter writer = new PrintWriter(output_html_file, "UTF-8");
		writer.println("<!DOCTYPE html>");
		writer.println("<html lang=\"en\">");
		writer.println("<head>");
		writer.println("<meta charset=\"utf-8\">");
		writer.println("<title>AMS</title>");
		writer.println("<link rel=\"stylesheet\" href=\"style.css\">");
		writer.println("<script src=\"script.js\"></script>");
		writer.println("</head>");
		writer.println("<body>");
		
		writer.println("BCube -- All Modulation Stems Module<br/>....................................<br/>");
		
		DateFormat dateFormat = new SimpleDateFormat("yyyy/MM/dd HH:mm:ss");
		Calendar cal = Calendar.getInstance();
		writer.println(dateFormat.format(cal.getTime()));
		
		writer.println(" <br/>");
		writer.println(" Input spacer : " + "<span class = \"spacer\">" + this.dna_sequence + "</span>");
		writer.println(" <br/>....................................<br/>");
		
		//--------------
		
		int l = this.dna_sequence_rev.length(); 
		
		// get full back-fold 5'->3':
		String BF = this.reverseIt(this.dna_sequence_rev);
		String BFi = "";
		String G_status = "U6G";
		
		// shorten back-fold one nucleotide at a time:
		for(int i = 0 ; i < l ; i++){
			
			BFi = BF.substring(i, l);
			
			// check if the U6G is a repeat of the first nucleotide: 
			if(BFi.charAt(0) == 'G'){
				G_status = "U6G **repeat**";
			}else{
				G_status = "U6G";
			}
			
			// assemble BB+spacer:
			String BFi_spacer =  "G"+ BFi + this.default_loop_sequence + this.dna_sequence;
			// compute corresponding forward and reverse primers for px330 insertion:
			String BFi_spacer_FP = this.default_5p_OH + BFi_spacer;
			String BFi_spacer_RP = this.default_3p_OH + this.complement(this.reverseIt(BFi_spacer));
			
			// get MFE and secondary structure for this stem:
			String stem_i = BFi_spacer + "G"; // /!\ add first G of tracrRNA
			String [] data = myNupack.Nupack_get_secondary_fold(stem_i, false);
			String [] data_prob = myNupack.Nupack_get_pair_probs(stem_i, true);
			
			
			System.out.println("## BBfn"+ i + " >> " + BFi_spacer +
					" | " + G_status );
			System.out.println("## BBfn"+ i + " >> " + data[1] +
					" | " + data[0] );
			System.out.println("..........FORWARD: " + BFi_spacer_FP + " | " + BFi_spacer_FP.length() +"nt");
			System.out.println("..........REVERSE: " + BFi_spacer_RP + " | " + BFi_spacer_RP.length() + "nt\n");
			
			// **--> file **
			writer.println("<p>\n");
			writer.println("SB." + i + " | " + G_status + "</br>\n");
			
			writer.println("<span class = \"extra\">" + "G" + "</span>" +
					"<span class = \"BB\">" + BFi + "</span>" +
					"<span>" + this.default_loop_sequence + "</span>" +
					"<span class = \"spacer\">" + this.dna_sequence + "</span>" +
					"<span class = \"extra\">" + "G" + "</span>");
			
			writer.println("</br>\n");
			
			writer.println(myNupack.Nupack_get_colored_structure() + " | MFE: " + data[0] + " kcal/mol </br>\n");

			writer.println("FORWARD: " + "<span class = \"extra\">" + this.default_5p_OH + "</span>" + BFi_spacer +"</br>\n");
			writer.println("REVERSE: " + "<span class = \"extra\">" + this.default_3p_OH + "</span>" + this.complement(this.reverseIt(BFi_spacer)) +"</br>\n");
			writer.println("</p>\n");
			//--------------
		}
		
		// **--> file **
		writer.println("</body>");
		writer.println("</html>");
		writer.close();
		//--------------
	}
	public void getAllModulationStems_NEW(String output_html_file) throws FileNotFoundException, UnsupportedEncodingException{
		
		SeqArray seqArray = new SeqArray(this.dna_sequence);
		
		// get full back-fold 5'->3':
		int l = this.dna_sequence_rev.length(); 
		String BF = this.reverseIt(this.dna_sequence_rev);
		String BFi = "";
	
		// entry variables
		int number;
		String type;
		String name;
		String sequence;
		String sequence_colored;
		String structure;
		String structure_colored;
		float mfe;
		float mfe_tracr;
		float mfe_loop;
		boolean repeat_U6F;
		String FP;
		String RP;
		String FP_colored;
		String RP_colored;
		
		// shorten back-fold one nucleotide at a time:
		for(int i = 0 ; i < l ; i++){
			
			// entry variables
			number = i;//*
			type = "modulation";//*
			name = "SB."+i;//*
			sequence = "";//*
			sequence_colored = "";//*
			structure = "";//*
			structure_colored = "";//*
			mfe = 0f;//*
			mfe_tracr = 0f;
			mfe_loop = 0f;
			repeat_U6F = false;//*
			FP = "";//*
			RP = "";//*
			FP_colored = "";//*
			RP_colored = "";//*
			
			
			BFi = BF.substring(i, l);
			
			// check if the U6G is a repeat of the first nucleotide: 
			repeat_U6F = BFi.charAt(0) == 'G';
			
			
			// assemble BB+spacer:
			String BFi_spacer =  "G"+ BFi + this.default_loop_sequence + this.dna_sequence;
			// compute corresponding forward and reverse primers for px330 insertion:
			String BFi_spacer_FP = this.default_5p_OH + BFi_spacer;
			FP = BFi_spacer_FP;
			String BFi_spacer_RP = this.default_3p_OH + this.complement(this.reverseIt(BFi_spacer));
			RP = BFi_spacer_RP;
			
			
			// get MFE and secondary structure for this stem:
			String stem_i = BFi_spacer + "G"; // /!\ add first G of tracrRNA
			String [] data = myNupack.Nupack_get_secondary_fold(stem_i, false);
			String [] data_prob = myNupack.Nupack_get_pair_probs(stem_i, true);
			
			sequence = stem_i;
			mfe = Float.valueOf(data[0]);			
			sequence_colored = "<span class = \"extra\">" + "G" + "</span>" +
					"<span class = \"BB\">" + BFi + "</span>" +
					"<span>" + this.default_loop_sequence + "</span>" +
					"<span class = \"spacer\">" + this.dna_sequence + "</span>" +
					"<span class = \"extra\">" + "G" + "</span>";
			structure = data[1];
			structure_colored = myNupack.Nupack_get_colored_structure();
			
			FP_colored = "<span class = \"extra\">" + this.default_5p_OH + "</span>" + BFi_spacer;
			RP_colored = "<span class = \"extra\">" + this.default_3p_OH + "</span>" + this.complement(this.reverseIt(BFi_spacer));

			seqArray.addEntry(number,
					type,
					name,
					sequence,
					sequence_colored,
					structure,
					structure_colored,
					mfe,
					mfe_tracr,
					mfe_loop, 
					repeat_U6F, 
					FP, 
					RP, 
					FP_colored, 
					RP_colored);
		}
		seqArray.write_HTML(output_html_file);
		
	}
	public void bulgedStemsAnalysis(int bulge_size, int n_loop, int n_tracr){
		
		System.out.println("BB 3'->5': " + this.dna_sequence_rev + "\n_____________________");
		int N = this.dna_sequence_rev.length();
		int i = 0;
		int condition = n_loop + i + bulge_size + n_tracr;
		
		while(condition <= N){
			int [] mutations = new int[bulge_size];
			for(int k = 0; k < bulge_size; k++){
				mutations[k] = n_loop + i + k;
			}
			String mutatedStemVisual = this.mutateDNASequence(this.dna_sequence_rev, mutations, true);
			String mutatedStem = this.mutateDNASequence(this.dna_sequence_rev, mutations, false);
			
			System.out.println(mutatedStemVisual + " | " + mutatedStem);
			
			// compute MFE and secondary structure
			String stem_i =  "G"+ this.reverseIt(mutatedStem) + this.default_loop_sequence + this.dna_sequence;
			// >>
			String [] data = myNupack.Nupack_get_secondary_fold(stem_i, false);
			System.out.println(i + " >> " + data[1] +
					" | " + data[0] );
			
			// compute loop and base opening MFE
			String basalStem = this.dna_sequence.substring(n_loop + i + bulge_size, this.dna_sequence.length());
			String loopStem = this.dna_sequence.substring(0, n_loop + i);
			
			System.out.println("loop stem : " + loopStem + ", basal stem : " + basalStem);
			
			float basal_FE = getPortionMFE(basalStem);
			float loop_FE = getPortionMFE(loopStem);
			
			System.out.println("basal : " + basal_FE + ", loop : " + loop_FE + "\n_____________________");
			
			i++;
			condition = n_loop + i + bulge_size + n_tracr;
		}
		
	}
	public void bulgedStemsAnalysis(String bulge, int n_loop, int n_tracr){
		
		//bulge is given as a string "..|||.."
		int bulge_size = bulge.length();
		
		
		System.out.println("BB 3'->5': " + this.dna_sequence_rev + "\n_____________________");
		int N = this.dna_sequence_rev.length();
		int i = 0;
		int condition = n_loop + i + bulge_size + n_tracr;
		
		while(condition <= N){
			int [] mutations = new int[bulge_size];
			for(int k = 0; k < bulge_size; k++){
				if(bulge.charAt(k)=='.'){
					mutations[k] = n_loop + i + k;
				}else{
					mutations[k] = -1; // /!\
				}
			}
			String mutatedStemVisual = this.mutateDNASequence(this.dna_sequence_rev, mutations, true);
			String mutatedStem = this.mutateDNASequence(this.dna_sequence_rev, mutations, false);
			
			System.out.println(mutatedStemVisual + " | " + mutatedStem);
			
			// compute MFE and secondary structure
			String stem_i =  "G"+ this.reverseIt(mutatedStem) + this.default_loop_sequence + this.dna_sequence;
			// >>
			String [] data = myNupack.Nupack_get_secondary_fold(stem_i, false);
			System.out.println(i + " >> " + data[1] +
					" | " + data[0] );
			
			// compute loop and base opening MFE
			String basalStem = this.dna_sequence.substring(n_loop + i + bulge_size, this.dna_sequence.length());
			String loopStem = this.dna_sequence.substring(0, n_loop + i);
			
			System.out.println("loop stem : " + loopStem + ", basal stem : " + basalStem);
			
			float basal_FE = getPortionMFE(basalStem);
			float loop_FE = getPortionMFE(loopStem);
			
			System.out.println("basal : " + basal_FE + ", loop : " + loop_FE + "\n_____________________");
			
			i++;
			condition = n_loop + i + bulge_size + n_tracr;
		}
		
	}
	public void bulgedStemsAnalysis(String bulge, int n_loop, int n_tracr, String output_html_file) throws FileNotFoundException, UnsupportedEncodingException{
		
		
		
		// **--> file **
		PrintWriter writer = new PrintWriter(output_html_file, "UTF-8");
		writer.println("<!DOCTYPE html>");
		writer.println("<html lang=\"en\">");
		writer.println("<head>");
		writer.println("<meta charset=\"utf-8\">");
		writer.println("<title>BSD</title>");
		writer.println("<link rel=\"stylesheet\" href=\"style.css\">");
		writer.println("<script src=\"script.js\"></script>");
		writer.println("</head>");
		writer.println("<body>");
				
		writer.println("BCube -- Bulged Stem Design Module<br/>....................................<br/>");
				
		DateFormat dateFormat = new SimpleDateFormat("yyyy/MM/dd HH:mm:ss");
		Calendar cal = Calendar.getInstance();
		writer.println(dateFormat.format(cal.getTime()));
				
		writer.println(" <br/>");
		writer.println(" Input spacer : " + "<span class = \"spacer\">" + this.dna_sequence + "</span><br/>");
		writer.println("Parameters: [Bulge "+bulge+"] [Nloop "+n_loop+" | Ntracr "+ n_tracr+"]");
		writer.println(" <br/>....................................<br/>");
				
		//--------------
		
		
		//bulge is given as a string "..|||.."
		int bulge_size = bulge.length();
		
		System.out.println("BB 3'->5': " + this.dna_sequence_rev + "\n_____________________");
		
		
		int N = this.dna_sequence_rev.length();
		int i = 0;
		int condition = n_loop + i + bulge_size + n_tracr;
		
		while(condition <= N){
			int [] mutations = new int[bulge_size];
			for(int k = 0; k < bulge_size; k++){
				if(bulge.charAt(k)=='.'){
					mutations[k] = n_loop + i + k;
				}else{
					mutations[k] = -1; // /!\
				}
			}
			String mutatedStemVisual = this.mutateDNASequence(this.dna_sequence_rev, mutations, true);
			String mutatedStem = this.mutateDNASequence(this.dna_sequence_rev, mutations, false);
			
			System.out.println(mutatedStemVisual + " | " + mutatedStem);
			
			
			// compute MFE and secondary structure
			String stem_i =  "G"+ this.reverseIt(mutatedStem) + this.default_loop_sequence + this.dna_sequence +"G";
			String stem_i_short =  "G"+ this.reverseIt(mutatedStem) + this.default_loop_sequence + this.dna_sequence;
			
			// compute loop and base opening MFE
			String basalStem = this.dna_sequence.substring(n_loop + i + bulge_size, this.dna_sequence.length());
			String loopStem = this.dna_sequence.substring(0, n_loop + i);
			
			System.out.println("loop stem : " + loopStem + ", basal stem : " + basalStem);
			
			float basal_FE = getPortionMFE(basalStem);
			float loop_FE = getPortionMFE(loopStem);
			
			System.out.println("basal : " + basal_FE + ", loop : " + loop_FE + "\n_____________________");
			
			// >>
			String [] data = myNupack.Nupack_get_secondary_fold(stem_i, false);
			String [] data_prob = myNupack.Nupack_get_pair_probs(stem_i, false);
						
			System.out.println(i + " >> " + data[1] +
								" | " + data[0] );
			
			// ** 
			writer.println("<p>");
			writer.println("Bulged Stem Design #" + i + "</br>\n");
			writer.println("<span class = \"extra\">" + "G" + "</span>" +
								"<span class = \"BB\">" + this.reverseIt(mutatedStem) + "</span>" +
								"<span>" + this.default_loop_sequence + "</span>" +
								"<span class = \"spacer\">" + this.dna_sequence + "</span>" +
								"<span class = \"extra\">" + "G" + "</span>");
			
			writer.println("</br>\n");
			writer.println("<span class = \"extra\">" + "G" + "</span>" +
					"<span class = \"BB_grey\">" + this.reverseIt(mutatedStemVisual) + "</span>" +
					"<span>" + this.default_loop_sequence + "</span>" +
					"<span class = \"spacer\">" + this.dna_sequence + "</span>" +
					"<span class = \"extra\">" + "G" + "</span>");
						
			writer.println("</br>\n");			
			writer.println(myNupack.Nupack_get_colored_structure() + " | MFE: " + data[0] + " kcal/mol </br>[basal "+ basal_FE+ "][loop "+loop_FE+"]</br>\n");

						writer.println("FORWARD: " + "<span class = \"extra\">" + this.default_5p_OH + "</span>" + stem_i_short +"</br>\n");
						writer.println("REVERSE: " + "<span class = \"extra\">" + this.default_3p_OH + "</span>" + this.complement(this.reverseIt(stem_i_short)) +"</br>\n");
			
			writer.println("</p>\n");
			
			
			
			i++;
			condition = n_loop + i + bulge_size + n_tracr;
		}
		
		
		// **--> file **
		writer.println("</body>");
		writer.println("</html>");
		writer.close();
		//--------------
		
	}

}
