# Supplementary material for: Rational design of inducible CRISPR guide RNAs for de novo assembly of transcriptional programs
Source: Nat Commun. 2017 Mar 3;8:14633. doi: 10.1038/ncomms14633 (PMC5339017; doi:10.1038/ncomms14633)
Supplement: Supplementary Software — The SBHFold algorithm has been created to facilitate the design of ASO responsive iSBH structures sharing a common sensing loop sequence (see Supplementary Fig. 10 for in-depth explanation of the algorithm). Additionally, several smaller programs were included in the SBHFold suite to allow users to carry out the following operations: (1) Generate all SBH(x)-spacer hairpins for a given spacer sequence, where x varies between 0 and 20 (or length of the spacer sequence) and stands for the number of free spacer nucleotides (RNA sequences, minimal free energy (MFE), predicted structure, and cloning primers are outputted for each entry); (2) Given a SBH(0)- spacer hairpin, create all bulged SBHs by sliding a user defined bulged pattern along the SBH stem (RNA sequences, minimal free energy (MFE), predicted structure, and cloning primers are outputted for each entry); (3) Evolve a portion of the SBH RNA sequence to satisfy a user-defined RNA secondary structure, by searching over all possible sequences; (4) Evolve a portion of the SBH RNA sequence to satisfy a user-defined RNA secondary structure using a custom made genetic algorithm (optimization from RNA sequence pool). The entire suite has been written in Java on the Eclipse IDE (Luna Service Release 2 (4.4.2)) and a running commented example for each of the aforementioned programs is provided in the ‘Main.java' file. A more comprehensive step-by-step example illustrating the use of SBHFold for the evolution of a shared ASO sensing loop is provided in the same file. After unzipping the archive, the SBHFold program can be imported in the Eclipse IDE (Luna Service Release 2 (4.4.2)) as a new project. Note that SBHFold requires installation of the command line version of NUPACK to run correctly. This source code can be downloaded for free at http://www.nupack.org/downloads. The SBHFold zip archive contains the following folders: 1) bin and src: contain the binary and source codes of the Java project respectively. Of import [file ncomms14633-s2.zip › SBHFold_v1/src/Main.java]

/*
 * SBHFold v1.0 - All Rights Reserved
 * This code was written in JAVA under Eclipse Luna (Service Release 2 4.4.2)
 * This code accompanies the corresponding manuscript "Rational design of inducible CRISPR guide RNAs for de novo assembly of transcriptional programs" by Quentin RV. Ferry et al.
 * This code was written in its entirety by Quentin RV. Ferry at the University of OXford (Prof. Fulga laboratory, WIMM)
 * This code makes use of NUPACK for RNA secondary structure predictions, which needs to be installed to run the code (http://www.nupack.org)  
 * Please contact the author (quentinf@well.ox.ac.uk) with any question regarding the usage of this code     
*/

import java.io.*;
import java.util.ArrayList;

public class Main {

	public static void main(String[] args) throws FileNotFoundException, UnsupportedEncodingException {
		
		/*
		 * Run this main function to try the different functions of the algorithm 
		 * (each functions can be run by removing comment characters from the corresponding section)  
		*/
		
		 // Create a BB (spacer blocking hairpin, SBH) object
		 //--------------------------------------------------
//		 String input_seq_spacer = "GCCGAAGCTGCCGCAACGAGC"; // replace with your own spacer sequence 5'-GCCGAAGCTGCCGCAACGAGC-3'
//		 BB_sequence myBBSeq = new BB_sequence(input_seq_spacer); // creates the BB object
//		 myBBSeq.describe(); // give details on the BB object
		 
		 // Create a SBH for a given spacer sequence and get the sequences for 
		 //all SBH(x)spacer hairpins (see manuscript for notations, x varies from 0 to the length of the spacer)
		 //--------------------------------------------------
//		 String input_seq_spacer = "GCCGAAGCTGCCGCAACGAGC"; // replace with your own spacer sequence 5'-GCCGAAGCTGCCGCAACGAGC-3'
//		 BB_sequence myBBSeq = new BB_sequence(input_seq_spacer); // creates the BB object
//		 String output_file_AMS = "./output/all_SBHxSPACER.html"; // path to the output file
//		 myBBSeq.getAllModulationStems_NEW(output_file_AMS); // get all SBH(x)spacer hairpins + MFE and colored structures (give structure with the U6G and tracrRNA G)

		 // Get sequences of all bulged SBH designs for a given spacer
		 //--------------------------------------------------
//		 String input_seq_spacer = "GCCGAAGCTGCCGCAACGAGC"; // replace with your own spacer sequence 5'-GCCGAAGCTGCCGCAACGAGC-3'
//		 BB_sequence myBBSeq = new BB_sequence(input_seq_spacer); // creates the BB object
//		 myBBSeq.describe(); // give details on the BB object
//		 String output_file_BSD = "./output/all_bulged_SBH.html"; // path to the output file
//		 String bulge_pattern = "..||||.."; // bulge pattern '.' stands for mismatch and '|' stands for match 
//		 int number_matched_nucleotides_loop = 3; //forces the 3 spacer nucleotides proximal to the SBH loop to be base paired with back-fold
//		 int number_matched_nucleotides_tracRNA = 3; //forces the 3 spacer nucleotides proximal to the tracrRNA to be base paired with back-fold
//		 myBBSeq.bulgedStemsAnalysis(bulge_pattern, number_matched_nucleotides_loop, number_matched_nucleotides_tracRNA,output_file_BSD); 
		 
		// Sequence search (brute-force) to match a structure 
		// (use when the search space is restrained to couple nucleotides, otherwise use the genetic algorithm, see below)
		//--------------------------------------------------
//		String partial_sequence = "GTTTCTCCCNNGCAAGGGATTGAGCCCCGTAAGGGGATTGCGAGGGAGAAACG"; // use N nucleotides to mark those nucleotides to be evolved
//		String target_structure = "(((((((((..((((.........((((....)))).))))..)))))))))."; // use conventional secondary structure notation
//		String ouput_file = "./output/evolve_example.txt"; // path to the output file
//		Nupack_HL NHL = new Nupack_HL(partial_sequence,target_structure);
//		NHL.run(ouput_file); // the output contains all possible sequences with their probability to fold into the target structure

		// Sequence search (genetic algorithm) to match a structure
		//--------------------------------------------------
//		String partial_sequence = "GCTANNNNNNAAATGCATGTAGC"; // use N nucleotides to mark those nucleotides to be evolved
//		String target_structure = "((((..((((...))))..))))"; // use conventional secondary structure notation
//		int nb_iterations = 10; // number of generations in the genetic algorithm
//		String ouput_file = "./output/evolve_GAlgo_example.txt"; // path to the output file
//		Nupack_GeneAlgo GA = new Nupack_GeneAlgo(partial_sequence, target_structure, nb_iterations, ouput_file); 
		// output a file with the sequences of the nucleotides to be evolved sorted by how well they satisfy the target structure

		// Evolution of a shared sensing loop for ASO-responsive iSBH across multiple spacers
		//--------------------------------------------------
		
		/*
		 * Note:
		 * The function takes the following inputs:
		 * - an Array list containing the DNA sequences of the multiple SBH(0B)ASO-Sx where Sx denotes a spacer x
		 * The sequence of the sensing loop region to be evolved is provided as Ns.
		 * - an Array list containing the desired fold for each SBH(0B)ASO-Sx
		 * - number of iterations (generations) for the genetic algorithm
		 * - output file 
		 */
		
		/*
		 * Example:
		 * Say we want to create two ASO-iSBHs which respond to the same ASO and target spacers S1 and S2 respectively.
		 * The sequences of S1 (5'-ATGGCCGCTCGCTGCAGCAG-3') and S2 (5'-ATGTAGGGATGAAGAATAAA-3') are known. 
		 * From there, we have used the functions described above to create the SBH(0B)S1 and SBH(0B)S2. 
		 * Their respective sequences are as follow:
		 * - SBH(0B)S1: 5'-CTGCTGCAGATAGCGTACAT.GAAA.ATGGCCGCTCGCTGCAGCAG-3' (SBH loop is in between dots)
		 * - SBH(0B)S2: 5'-TTTATTCTTATTCCCGTCAT.GAAA.ATGTAGGGATGAAGAATAAA-3'
		 * If we add to these the first G added by the U6 (on the 5' end) and the first G of the tracrRNA (3' end), we obtain the following sequences:
		 * - SBH(0B)S1: 5'-GCTGCTGCAGATAGCGTACATGAAAATGGCCGCTCGCTGCAGCAGG-3' (folds as '.(((((((((..((((..(((....)))..))))..))))))))).')
		 * - SBH(0B)S2: 5'-GTTTATTCTTATTCCCGTCATGAAAATGTAGGGATGAAGAATAAAG-3' (folds as '.(((((((((..((((..(((....)))..))))..))))))))).') 
		 * Now we add to this hairpins a 14 nucleotides sensing loops for which the sequence is unknown:
		 * - iSBH(0B)ASO-S1: 5'-GCTGCTGCAGATAGCGTACATNNNNNNNNNNNNNNATGGCCGCTCGCTGCAGCAGG-3' 
		 * - iSBH(0B)ASO-S2: 5'-GTTTATTCTTATTCCCGTCATNNNNNNNNNNNNNNATGTAGGGATGAAGAATAAAG-3'
		 * Given that the shared inducers is a 20nt ASO and should hybridise with the 3 first nucleotides of the stem (see manuscript) 
		 * we replace the 3 nucleotides from the stem on the loop side with 'N':
		 * - iSBH(0B)ASO-S1: 5'-GCTGCTGCAGATAGCGTANNNNNNNNNNNNNNNNNNNNGCCGCTCGCTGCAGCAGG-3' 
		 * - iSBH(0B)ASO-S2: 5'-GTTTATTCTTATTCCCGTNNNNNNNNNNNNNNNNNNNNTAGGGATGAAGAATAAAG-3'
		 * These will be our input sequences. 
		 * The target structure will be the same for each iSBH: .(((((((((..((((..(((..............)))..))))..))))))))).
		 * the function output a list of potential sensing loop sequence with their GC content and fitness score 
		 * (the higher the more likely the given sequence will satisfy all desired structure across spacers).
		 */
		
		 ArrayList<String> sequences = new ArrayList<String>();
		 ArrayList<String> structures = new ArrayList<String>();
		 
		 sequences.add("GCTGCTGCAGATAGCGTANNNNNNNNNNNNNNNNNNNNGCCGCTCGCTGCAGCAGG");
		 structures.add(".(((((((((..((((..(((..............)))..))))..))))))))).");
		 
		 sequences.add("GTTTATTCTTATTCCCGTNNNNNNNNNNNNNNNNNNNNTAGGGATGAAGAATAAAG");
		 structures.add(".(((((((((..((((..(((..............)))..))))..))))))))).");
		 
		 int nb_iterations = 10;
		 String ouput_file = "./output/evolve_GAlgoScreen_example.txt";
		 
		 Nupack_GeneAlgo_screen GA = new Nupack_GeneAlgo_screen(sequences, structures, nb_iterations, ouput_file);
		 
	}

}
