# Supplementary material for: Rational design of inducible CRISPR guide RNAs for de novo assembly of transcriptional programs
Source: Nat Commun. 2017 Mar 3;8:14633. doi: 10.1038/ncomms14633 (PMC5339017; doi:10.1038/ncomms14633)
Supplement: Supplementary Software — The SBHFold algorithm has been created to facilitate the design of ASO responsive iSBH structures sharing a common sensing loop sequence (see Supplementary Fig. 10 for in-depth explanation of the algorithm). Additionally, several smaller programs were included in the SBHFold suite to allow users to carry out the following operations: (1) Generate all SBH(x)-spacer hairpins for a given spacer sequence, where x varies between 0 and 20 (or length of the spacer sequence) and stands for the number of free spacer nucleotides (RNA sequences, minimal free energy (MFE), predicted structure, and cloning primers are outputted for each entry); (2) Given a SBH(0)- spacer hairpin, create all bulged SBHs by sliding a user defined bulged pattern along the SBH stem (RNA sequences, minimal free energy (MFE), predicted structure, and cloning primers are outputted for each entry); (3) Evolve a portion of the SBH RNA sequence to satisfy a user-defined RNA secondary structure, by searching over all possible sequences; (4) Evolve a portion of the SBH RNA sequence to satisfy a user-defined RNA secondary structure using a custom made genetic algorithm (optimization from RNA sequence pool). The entire suite has been written in Java on the Eclipse IDE (Luna Service Release 2 (4.4.2)) and a running commented example for each of the aforementioned programs is provided in the ‘Main.java' file. A more comprehensive step-by-step example illustrating the use of SBHFold for the evolution of a shared ASO sensing loop is provided in the same file. After unzipping the archive, the SBHFold program can be imported in the Eclipse IDE (Luna Service Release 2 (4.4.2)) as a new project. Note that SBHFold requires installation of the command line version of NUPACK to run correctly. This source code can be downloaded for free at http://www.nupack.org/downloads. The SBHFold zip archive contains the following folders: 1) bin and src: contain the binary and source codes of the Java project respectively. Of import [file ncomms14633-s2.zip › SBHFold_v1/src/Nupack.java]

import java.io.*;
import java.util.ArrayList;

public class Nupack {

	public Nupack(){
		System.out.println("Nupack Instance Created");
	}
	public String[] Nupack_get_secondary_fold(String input_sequence, boolean speak){
		
		if(speak) System.out.println(">> write sequence in ./processing/test.in");
		String cmd_write_input_file = "echo " + input_sequence + " > ./processing/test.in";
		bash_run_command(cmd_write_input_file);
		
		if(speak) System.out.println(">> Compute MFE and secondary structure");
		String cmd1 = "export NUPACKHOME=/Users/quentinf/Documents/Bioinformatics/nupack3.0.4";
		String cmd2 = "/Users/quentinf/Documents/Bioinformatics/nupack3.0.4/bin/mfe ./processing/test";
		bash_run_command(cmd1 + " && " + cmd2);
		System.out.println(cmd1 + " && " + cmd2);
		
		// extract information from file
	    String line = null;
	    String dataFileName = "./processing/test.mfe";
	    ArrayList <String> content = new ArrayList <String>();
	    	    
	    String[] data = {"",""};
	    
	    try {
	    	
	    	FileReader fileReader = new FileReader(dataFileName);
	        BufferedReader bufferedReader = new BufferedReader(fileReader);
	           
	        for(int i = 0; i < 16; i++){
	        	line = bufferedReader.readLine();
	        	content.add(line);
	        }
	         
	        data[0] = content.get(14); // get MFE
	        data[1] = content.get(15); // get RNA fold
	        
	        bufferedReader.close();
	       }
	       catch(FileNotFoundException ex) {
	           System.out.println(
	               "Unable to open file '" + 
	            		   dataFileName + "'");				
	       }
	       catch(IOException ex) {
	           System.out.println(
	               "Error reading file '" 
	               + dataFileName + "'");					
	       }
	    
	    if(speak) System.out.println(">> output: " + data[0] + " MFE | " + data[1]);
	    return(data);
	}
	public String[] Nupack_get_pair_probs(String input_sequence, boolean speak){
		
		if(speak) System.out.println(">> write sequence in ./processing/test.in");
		String cmd_write_input_file = "echo " + input_sequence + " > ./processing/test.in";
		bash_run_command(cmd_write_input_file);
		
		if(speak) System.out.println(">> Compute MFE and secondary structure");
		String cmd1 = "export NUPACKHOME=/Users/quentinf/Documents/Bioinformatics/nupack3.0.4";
		String cmd2 = "/Users/quentinf/Documents/Bioinformatics/nupack3.0.4/bin/pairs ./processing/test";
		bash_run_command(cmd1 + " && " + cmd2);
		
		// extract information from file
//	    String line = null;
//	    String dataFileName = "./processing/test.mfe";
//	    ArrayList <String> content = new ArrayList <String>();
	    	    
	    String[] data = {"",""};
	    
//	    try {
//	    	
//	    	FileReader fileReader = new FileReader(dataFileName);
//	        BufferedReader bufferedReader = new BufferedReader(fileReader);
//	           
//	        for(int i = 0; i < 16; i++){
//	        	line = bufferedReader.readLine();
//	        	content.add(line);
//	        }
//	         
//	        data[0] = content.get(14); // get MFE
//	        data[1] = content.get(15); // get RNA fold
//	        
//	        bufferedReader.close();
//	       }
//	       catch(FileNotFoundException ex) {
//	           System.out.println(
//	               "Unable to open file '" + 
//	            		   dataFileName + "'");				
//	       }
//	       catch(IOException ex) {
//	           System.out.println(
//	               "Error reading file '" 
//	               + dataFileName + "'");					
//	       }
	    
	    if(speak) System.out.println(">> output: " + data[0] + " MFE | " + data[1]);
	    return(data);
	}
	public float Nupack_get_prob_seq_str(String input_sequence, String target_structure, boolean speak){
		
		
		String target_structure_new = "";
		for(int i=0;i<target_structure.length();i++){
			if(target_structure.charAt(i)=='('){
				target_structure_new = target_structure_new + "\\(";
			}
			if(target_structure.charAt(i)=='.'){
				target_structure_new = target_structure_new + ".";
			}
			if(target_structure.charAt(i)==')'){
				target_structure_new = target_structure_new + "\\)";
			}
		}
		
		
		if(speak) System.out.println(">> write sequence in ./processing/test_prob.in");
		String cmd1 = "echo " + input_sequence + " > ./processing/test_prob.in";
		String cmd2 = "echo " + target_structure_new + " >> ./processing/test_prob.in";
		if(speak) System.out.println(cmd2);
		String cmd3 = "pause";
		bash_run_command(cmd1 + "&&" + cmd2);
		
		if(speak) System.out.println(">> Compute compute prob for sequence/target structure pair");
		String cmd4 = "export NUPACKHOME=/Users/quentinf/Documents/Bioinformatics/nupack3.0.4";
		String cmd5 = "/Users/quentinf/Documents/Bioinformatics/nupack3.0.4/bin/prob ./processing/test_prob > ./processing/test_prob.out";
		bash_run_command(cmd4 + " && " + cmd5);
		
		// extract information from file
	    String line = null;
	    String dataFileName = "./processing/test_prob.out";
	    ArrayList <String> content = new ArrayList <String>();
	    	    
	    float output = 0f;
	    
	    try {
	    	
	    	FileReader fileReader = new FileReader(dataFileName);
	        BufferedReader bufferedReader = new BufferedReader(fileReader);
	           
	        for(int i = 0; i < 16; i++){
	        	line = bufferedReader.readLine();
	        	content.add(line);
	        }
	         
	        output = Float.parseFloat(content.get(14));
	        
	        bufferedReader.close();
	       }
	       catch(FileNotFoundException ex) {
	           System.out.println(
	               "Unable to open file '" + 
	            		   dataFileName + "'");				
	       }
	       catch(IOException ex) {
	           System.out.println(
	               "Error reading file '" 
	               + dataFileName + "'");					
	       }
	    
	    if(speak) System.out.println("");
	    return(output);
	}
	
	public String Nupack_get_colored_structure(){

	    
	    
	    int out_nb_bases = 0;
        String out_structure = "";
        ArrayList<Node> out_nodes = new ArrayList<Node>();
        ArrayList<Node> out_nodes_v = new ArrayList<Node>();
       
        String line = null;
	    String dataFileName = "./processing/test.mfe";
	    
	    try {
	    	
	    	FileReader fileReader = new FileReader(dataFileName);
	        BufferedReader bufferedReader = new BufferedReader(fileReader);
	           
	        line = bufferedReader.readLine();
	        String[] listString = line.split("	");
	        
	        
	        
	        int increment = 0;
	        
	        while(line!=null){
	        	if (line.length()>0){
	        	if(line.charAt(0) != '%'){
	        		
	        		increment++;
	        		if(increment == 1){out_nb_bases = Integer.valueOf(line);}
	        		if(increment == 3){out_structure = line;}
	        		
	        		listString = line.split("	");
	        		if(listString.length > 1){
	        			System.out.println(listString[0] + "|" + listString[1]);
	        			Node node = new Node(Integer.valueOf(listString[0]), Integer.valueOf(listString[1]),0f);
	        			out_nodes.add(node);
	        		}
	        	}
	        	}
	        	line = bufferedReader.readLine();
	        }
	        System.out.println(out_nb_bases + " | " + out_structure);
	        
	        bufferedReader.close();
	       }
	       catch(FileNotFoundException ex) {
	           System.out.println(
	               "Unable to open file '" + 
	            		   dataFileName + "'");				
	       }
	       catch(IOException ex) {
	           System.out.println(
	               "Error reading file '" 
	               + dataFileName + "'");					
	       }
	    
	    ///////////////////////////////////////////
	    
	    line = null;
	    dataFileName = "./processing/test.ppairs";
	    
	    try {
	    	
	    	FileReader fileReader = new FileReader(dataFileName);
	        BufferedReader bufferedReader = new BufferedReader(fileReader);
	           
	        line = bufferedReader.readLine();
	        String[] listString = line.split("	");
	        
	        int increment = 0;
	        
	        while(line!=null){
	        	if (line.length()>0){
	        	if(line.charAt(0) != '%'){
	        		
	        		increment++;
	        		
	        		listString = line.split("	");
	        		if(listString.length > 1){
	        			System.out.println(listString[0] + "|" + listString[1] + "|" + listString[2]);
	        			Node node = new Node(Integer.valueOf(listString[0]), Integer.valueOf(listString[1]), Float.valueOf(listString[2]));
	        			out_nodes_v.add(node);
	        		}
	        	}
	        	}
	        	line = bufferedReader.readLine();
	        }	        
	        bufferedReader.close();
	       }
	       catch(FileNotFoundException ex) {
	           System.out.println(
	               "Unable to open file '" + 
	            		   dataFileName + "'");				
	       }
	       catch(IOException ex) {
	           System.out.println(
	               "Error reading file '" 
	               + dataFileName + "'");					
	       }

	    ///////////////////////////////////////////
	    
	    float[] out_values_per_base = new float[out_nb_bases];
	    
	    for(int i=1;i<=out_nb_bases;i++){
        	
        	int[] pair = {i,out_nb_bases+1};
        	for(int j=0;j<out_nodes.size();j++){
        		if(out_nodes.get(j).match_single(i)){
        			pair = out_nodes.get(j).get_pair();
        		}
        	}
        	
        	System.out.println(i + ": " + pair[0] + ", " + pair[1]);
        	
        	for(int j=0;j<out_nodes_v.size();j++){
        		float v = out_nodes_v.get(j).match(pair[0], pair[1]);
        		
        		if(v != -1){
        			System.out.println("v: "+v+ " i="+i);
        			out_values_per_base[i-1] = v;
        		}
        	}
        }
	    
	    /////////////////////////////////////////// write the final HTML code
	    
	    String colored_sequence = "";
	    
	    for(int i=0;i<out_nb_bases;i++){
	    	
//	    	out_values_per_base[i] = (float)i;
//	    	out_values_per_base[i] = out_values_per_base[i]/(float) out_nb_bases;
	    	
	    	if(out_values_per_base[i]<0.5f){
	    		int color = Math.round(255f * 2f * out_values_per_base[i]);
		    	colored_sequence = colored_sequence + "<span style=\"color:rgb("+ (255-color) +","+ 255 +","+ color+");\">" + out_structure.substring(i, i+1) + "</span>";
	    	}else{
	    		int color = Math.round(255f * 2f * (out_values_per_base[i]-0.5f));
		    	colored_sequence = colored_sequence + "<span style=\"color:rgb("+ color +","+ (255-color) +","+ 255+");\">" + out_structure.substring(i, i+1) + "</span>";
	    	}
	    	
	    	
	    }
	    System.out.println(colored_sequence);	
	    return(colored_sequence);
	}
	private void bash_run_command(String command){
		
		try {
			
			Runtime rt = Runtime.getRuntime();
			String [] cmd = new String[]{"bash", "-c", command};
			Process pr = rt.exec(cmd);

			BufferedReader input = new BufferedReader(new InputStreamReader(pr.getInputStream()));

			String line=null;

			while((line=input.readLine()) != null) {
				System.out.println(line);
			}

			int exitVal = pr.waitFor();

		} catch(Exception e) {
			System.out.println(e.toString());
			e.printStackTrace();
		}
	}
}
