# Supplementary material for: Rational design of inducible CRISPR guide RNAs for de novo assembly of transcriptional programs
Source: Nat Commun. 2017 Mar 3;8:14633. doi: 10.1038/ncomms14633 (PMC5339017; doi:10.1038/ncomms14633)
Supplement: Supplementary Software — The SBHFold algorithm has been created to facilitate the design of ASO responsive iSBH structures sharing a common sensing loop sequence (see Supplementary Fig. 10 for in-depth explanation of the algorithm). Additionally, several smaller programs were included in the SBHFold suite to allow users to carry out the following operations: (1) Generate all SBH(x)-spacer hairpins for a given spacer sequence, where x varies between 0 and 20 (or length of the spacer sequence) and stands for the number of free spacer nucleotides (RNA sequences, minimal free energy (MFE), predicted structure, and cloning primers are outputted for each entry); (2) Given a SBH(0)- spacer hairpin, create all bulged SBHs by sliding a user defined bulged pattern along the SBH stem (RNA sequences, minimal free energy (MFE), predicted structure, and cloning primers are outputted for each entry); (3) Evolve a portion of the SBH RNA sequence to satisfy a user-defined RNA secondary structure, by searching over all possible sequences; (4) Evolve a portion of the SBH RNA sequence to satisfy a user-defined RNA secondary structure using a custom made genetic algorithm (optimization from RNA sequence pool). The entire suite has been written in Java on the Eclipse IDE (Luna Service Release 2 (4.4.2)) and a running commented example for each of the aforementioned programs is provided in the ‘Main.java' file. A more comprehensive step-by-step example illustrating the use of SBHFold for the evolution of a shared ASO sensing loop is provided in the same file. After unzipping the archive, the SBHFold program can be imported in the Eclipse IDE (Luna Service Release 2 (4.4.2)) as a new project. Note that SBHFold requires installation of the command line version of NUPACK to run correctly. This source code can be downloaded for free at http://www.nupack.org/downloads. The SBHFold zip archive contains the following folders: 1) bin and src: contain the binary and source codes of the Java project respectively. Of import [file ncomms14633-s2.zip › SBHFold_v1/src/SBH_evolve.java]

import java.io.FileNotFoundException;
import java.io.UnsupportedEncodingException;


public class SBH_evolve extends BB_sequence {
	
	private String dna_alphabet = "ATGC";
	private String dna_alphabet_complement = "TACG";
	
    //////////////////////////////// FLANKs
	private String seq_U6p = "CACC";
	private String seq_sgRNA_scaffold = "GTTTTAGAGCTAGAAATAGCAAGTTAAAATAAGGCTAGTCCGTTATCAACTTGAAAAAGTGGCACCGAGTCGGTGCTTTTTT";
	
	//////////////////////////////// SENSING LOOPS
	private String seq_DEFAULT = "GAAA";
	private String seq_SL_CSY4 = "GTTCACTGCCGTATAGGCAGCTAAGAAA";
	private String SL_CSY4_core = "....CCCCCCCCCCCCCCCCC.......";
	private String SL_CSY4_str = ".(((.(((((.....)))))....))).";
	
	private String seq_SL_CSY4s = "ACTGCCGTATAGGCAGCT";
	private String SL_CSY4_strs = ".(((((.....)))))..";
	
	//////////////////////////////// OTHERs
	private String key = "";
	private int[] key_int;
	private char[] key_char;

	public SBH_evolve(String input) {
		super(input);
		// TODO Auto-generated constructor stub
	}

	// ||||||||||||||||||||||||||||||||||||||||||||||||||||||||||||||||||||||||| METHODS 
	private String reverseIt(String source) {
	    int i, len = source.length();
	    StringBuilder dest = new StringBuilder(len);

	    for (i = (len - 1); i >= 0; i--){
	        dest.append(source.charAt(i));
	    }

	    return dest.toString();
	}
	private String complement(String source){
		int i, len = source.length();
		StringBuilder dest = new StringBuilder(len);
		String current_letter;
		
	    for (i = 0; i < len; i++){
	    	current_letter = source.substring(i, i+1);
	    	dest.append(dna_alphabet_complement.charAt( this.dna_alphabet.indexOf(current_letter)));
	    }
	    
	    return dest.toString();
	}
	private String mutateDNASequence(String inputDNASequence, int[] sites, boolean visual){
		
		String mutatedDNAsequence = inputDNASequence;
		int l = inputDNASequence.length();
		char[] mutatedDNAsequence_char = mutatedDNAsequence.toCharArray();
		
		for(int i = 0; i < sites.length; i++){
			
			if((sites[i] < l)&&(sites[i]>=0)){
				switch(mutatedDNAsequence_char[sites[i]]){
				case 'A':
					mutatedDNAsequence_char[sites[i]] = 'T';
					break;
				case 'T':
					mutatedDNAsequence_char[sites[i]] = 'A';
					break;
				case 'G':
					mutatedDNAsequence_char[sites[i]] = 'C';
					break;
				case 'C':
					mutatedDNAsequence_char[sites[i]] = 'G';
					break;
				}
				if(visual){
					mutatedDNAsequence_char[sites[i]] = '.';
				}
			}
		}
		mutatedDNAsequence = String.valueOf(mutatedDNAsequence_char);
		return(mutatedDNAsequence);
	}
	
	public void readKey(String input_key){
		this.key = input_key;
		
		// parse key - count number of letters
		int counter_letters = 0;
		for(int i = 0 ; i < this.key.length() ; i++){
			if(Character.isLetter(this.key.charAt(i))){
				counter_letters = counter_letters + 1;
			}
		}
		
		int[] position_letters = new int[counter_letters];
		this.key_char = new char[counter_letters];
		
		int counter_idx = 0;
		for(int i = 0 ; i < this.key.length() ; i++){
			if(Character.isLetter(this.key.charAt(i))){
				position_letters[counter_idx] = i;
				//System.out.println(position_letters[counter_idx]);
				this.key_char[counter_idx] = this.key.charAt(i);
				counter_idx = counter_idx + 1;
			}
		}
		
		// parse key - initialize and fill in arrays
		this.key_int = new int[counter_letters];
		for(int i = 0 ; i < counter_letters ; i++){
			
			if(i == (counter_letters-1)){
				//System.out.println(this.key.substring(position_letters[i]+1, this.key.length()));
				this.key_int[i] = Integer.parseInt(this.key.substring(position_letters[i]+1, this.key.length()));
			}else{
				//System.out.println(this.key.substring(position_letters[i]+1, position_letters[i+1]));
				this.key_int[i] = Integer.parseInt(this.key.substring(position_letters[i]+1, position_letters[i+1]));
			}
			
		}
		
		// display results of parsing
		for(int i = 0 ; i < counter_letters ; i++){
			System.out.print(this.key_char[i]);
			System.out.println(this.key_int[i]);
		}
		
	}
	public void createStemFromKey(){
		// NOTE: a functional key must have been provided for this method to work
		String seq_backfold = "";
		// 1. test OFFSET
		if(this.key_char[0] == 'O' & this.key_int[0] != 0){
			System.out.println("adding...OFFSET");
			String seq_OFFSET = seq_sgRNA_scaffold.substring(0, this.key_int[0]);
			seq_OFFSET = complement(seq_OFFSET);
			seq_OFFSET = reverseIt(seq_OFFSET);
			System.out.println(seq_OFFSET);
			seq_backfold = seq_backfold + seq_OFFSET;
		}
		// 2. create perfect backfold sequence
		String seq_spacerBackfold = reverseIt(complement(this.getInputSequence()));
		System.out.println(seq_spacerBackfold);
		// 3. put sequence together
		seq_backfold = seq_backfold + seq_spacerBackfold + seq_DEFAULT + this.getInputSequence();
		System.out.println(seq_backfold);
		// 4. mutate for bulge
		int counter_bulge = 0;
		for(int i = 0 ; i < this.key_char.length ; i++){
			if(this.key_char[i] == 'B'){
				counter_bulge = counter_bulge + this.key_int[i];
			}
		}
		int [] sites = new int[counter_bulge];
		int counter_idx = 0;
		int counter_idx_sites = 0;
		//System.out.println(counter_bulge);
		
		for(int i = 0 ; i < this.key_char.length ; i++){
			
			if(this.key_char[i] == 'B'){
				//System.out.println(this.key_int[i]);
				for(int j = 0 ; j < this.key_int[i] ; j++){
					sites[counter_idx_sites] = counter_idx + j;
					//System.out.println(sites[counter_idx_sites]);
					counter_idx_sites = counter_idx_sites + 1;
				}
			}
			if(this.key_char[i] != 'O'){
				counter_idx = counter_idx + this.key_int[i];
			}
		}
		
		seq_backfold = mutateDNASequence(seq_backfold, sites, false);
		System.out.println(seq_backfold);
	}

	////////////////////////////////
	public void create_SB2s_Csy4TS() throws FileNotFoundException, UnsupportedEncodingException{
		// NOTE: a functional key must have been provided for this method to work
		String seq_backfold = "";
		String seq_structure = "";
		// 1. test OFFSET
		if(this.key_char[0] == 'O' & this.key_int[0] != 0){
			System.out.println("adding...OFFSET");
			String seq_OFFSET = seq_sgRNA_scaffold.substring(0, this.key_int[0]);
			seq_OFFSET = complement(seq_OFFSET);
			seq_OFFSET = reverseIt(seq_OFFSET);
			System.out.println(seq_OFFSET);
			seq_backfold = seq_backfold + seq_OFFSET;
			
			for(int i = 0 ; i < this.key_int[0]; i++){
				seq_structure = seq_structure + ".";
			}
		}
		// 2. create perfect backfold sequence
		String seq_spacerBackfold = reverseIt(complement(this.getInputSequence()));
		System.out.println("seq_spacerBackfold_1:" + seq_spacerBackfold);
		// 3. assemble stem to bulge
		seq_backfold = seq_backfold + seq_spacerBackfold;
		if(this.key_char[1] == 'M'){
			seq_backfold = seq_backfold.substring(0, this.key_int[1]);
			
			for(int i = 0 ; i < (this.key_int[1] - this.key_int[0]); i++){
				seq_structure = seq_structure + "(";
			}
		}
		// 4. add 2x nucleotide to evolve
		seq_backfold = seq_backfold + "NN";
		seq_structure = seq_structure + "..";
		// 5. add Csy4TS[18] core and spacer
		System.out.println(seq_backfold);
		String spacer  = reverseIt(this.getInputSequence());
		int spacer_start = 0;
		int spacer_lenth = this.key_int[1] - this.key_int[0] + 2;
		seq_backfold = seq_backfold + seq_SL_CSY4s + reverseIt(spacer.substring(spacer_start, spacer_lenth));
		
		seq_structure = seq_structure + SL_CSY4_strs + "..";
		for(int i = 0 ; i < (this.key_int[1] - this.key_int[0]); i++){
			seq_structure = seq_structure + ")";
		}
		
		System.out.println(seq_backfold);
		System.out.println(seq_structure);
		
		Nupack_HL NHL = new Nupack_HL(seq_backfold,seq_structure);
		seq_backfold = NHL.run();
		System.out.println("to fold:" + "G"+ seq_backfold + "G");
		
	}
	
	
	public void create_Csy4_nano(int length_match) throws FileNotFoundException, UnsupportedEncodingException{
		
		String SBH_seq = "";
		String SBH_str = "";
		
		System.out.println("input spacer:" + this.getInputSequence());
		
		String spacer  = reverseIt(this.getInputSequence());
		String spacerShort  = spacer.substring(0, 3 + length_match);
		spacerShort = reverseIt(spacerShort);
		
		System.out.println("X nucleotide considered (3 free + length_match):" + spacerShort);
		SBH_seq = SBH_seq + spacerShort;
		
		for(int i = 0 ; i < length_match; i++){
			SBH_str = SBH_str + ")";
		}
		
		SBH_str = "..." + SBH_str;
		
		System.out.println("structure 1:" + SBH_str);
		
		// add the Csy4 nano stem
		SBH_seq =  "ACTGCCGTATAGGCAGC" + SBH_seq;
		SBH_str =  ".(((((.....)))))." + SBH_str;
		
		System.out.println("sequence 2:" + SBH_seq);
		System.out.println("structure 2:" + SBH_str);
		
		// add backfold
		SBH_seq =  "NN" + SBH_seq;
		SBH_str =  ".." + SBH_str;
		
		SBH_seq =  complement(spacer.substring(0, length_match)) + SBH_seq;
		
		for(int i = 0 ; i < length_match; i++){
			SBH_str = "(" + SBH_str;
		}
		
		System.out.println("sequence 3:" + SBH_seq);
		System.out.println("structure 3:" + SBH_str);
		
		// add the offset
		SBH_seq =  "C" + SBH_seq + "G";
		SBH_str =  "(" + SBH_str + ")";
		
		System.out.println("sequence 4:" + SBH_seq);
		System.out.println("structure 4:" + SBH_str);
		
		Nupack_HL NHL = new Nupack_HL(SBH_seq,SBH_str);
		SBH_seq = NHL.run();
		System.out.println("to fold:" + "G"+ SBH_seq);
	}
	
	
}
