# Supplementary material for: Rational design of inducible CRISPR guide RNAs for de novo assembly of transcriptional programs
Source: Nat Commun. 2017 Mar 3;8:14633. doi: 10.1038/ncomms14633 (PMC5339017; doi:10.1038/ncomms14633)
Supplement: Supplementary Software — The SBHFold algorithm has been created to facilitate the design of ASO responsive iSBH structures sharing a common sensing loop sequence (see Supplementary Fig. 10 for in-depth explanation of the algorithm). Additionally, several smaller programs were included in the SBHFold suite to allow users to carry out the following operations: (1) Generate all SBH(x)-spacer hairpins for a given spacer sequence, where x varies between 0 and 20 (or length of the spacer sequence) and stands for the number of free spacer nucleotides (RNA sequences, minimal free energy (MFE), predicted structure, and cloning primers are outputted for each entry); (2) Given a SBH(0)- spacer hairpin, create all bulged SBHs by sliding a user defined bulged pattern along the SBH stem (RNA sequences, minimal free energy (MFE), predicted structure, and cloning primers are outputted for each entry); (3) Evolve a portion of the SBH RNA sequence to satisfy a user-defined RNA secondary structure, by searching over all possible sequences; (4) Evolve a portion of the SBH RNA sequence to satisfy a user-defined RNA secondary structure using a custom made genetic algorithm (optimization from RNA sequence pool). The entire suite has been written in Java on the Eclipse IDE (Luna Service Release 2 (4.4.2)) and a running commented example for each of the aforementioned programs is provided in the ‘Main.java' file. A more comprehensive step-by-step example illustrating the use of SBHFold for the evolution of a shared ASO sensing loop is provided in the same file. After unzipping the archive, the SBHFold program can be imported in the Eclipse IDE (Luna Service Release 2 (4.4.2)) as a new project. Note that SBHFold requires installation of the command line version of NUPACK to run correctly. This source code can be downloaded for free at http://www.nupack.org/downloads. The SBHFold zip archive contains the following folders: 1) bin and src: contain the binary and source codes of the Java project respectively. Of import [file ncomms14633-s2.zip › SBHFold_v1/src/SeqArray.java]

import java.io.FileNotFoundException;
import java.io.PrintWriter;
import java.io.UnsupportedEncodingException;
import java.text.DateFormat;
import java.text.SimpleDateFormat;
import java.util.ArrayList;
import java.util.Calendar;


public class SeqArray{
	
	
	
	private class Entry{
		
		private int number;
		private String type;
		private String name;
		private String sequence;
		private String sequence_colored;
		private String structure;
		private String structure_colored;
		private float mfe;
		private float mfe_tracr;
		private float mfe_loop;
		private boolean repeat_U6G;
		private String FP;
		private String RP;
		private String FP_colored;
		private String RP_colored;
		
		public Entry(){
			
		}
		
		public void set_number(int input){
			this.number = input;
		}
		public void set_type(String input){
			this.type = input;
		}
		public void set_name(String input){
			this.name = input;
		}
		public void set_sequence(String input){
			this.sequence = input;
		}
		public void set_sequence_colored(String input){
			this.sequence_colored = input;
		}
		public void set_structure(String input){
			this.structure = input;
		}
		public void set_structure_colored(String input){
			this.structure_colored = input;
		}
		public void set_mfe(float input){
			this.mfe = input;
		}
		public void set_mfe_tracr(float input){
			this.mfe_tracr = input;
		}
		public void set_mfe_loop(float input){
			this.mfe_loop = input;
		}
		public void set_repeat_U6G(boolean input){
			this.repeat_U6G = input;
		}
		public void set_FP(String input){
			this.FP = input;
		}
		public void set_RP(String input){
			this.RP = input;
		}
		public void set_FP_colored(String input){
			this.FP_colored = input;
		}
		public void set_RP_colored(String input){
			this.RP_colored = input;
		}
		///////////////////////////////////////
		public int get_number(){
			return(this.number);
		}
		public String get_type(){
			return(this.type);
		}
		public String get_name(){
			return(this.name);
		}
		public String get_sequence(){
			return(this.sequence);
		}
		public String get_sequence_colored(){
			return(this.sequence_colored);
		}
		public String get_structure(){
			return(this.structure);
		}
		public String get_structure_colored(){
			return(this.structure_colored);
		}
		public float get_mfe(){
			return(this.mfe);
		}
		public float get_mfe_tracr(){
			return(this.mfe_tracr);
		}
		public float get_mfe_loop(){
			return(this.mfe_loop);
		}
		public boolean get_repeat_U6G(){
			return(this.repeat_U6G);
		}
		public String get_FP(){
			return(this.FP);
		}
		public String get_RP(){
			return(this.RP);
		}
		public String get_FP_colored(){
			return(this.FP_colored);
		}
		public String get_RP_colored(){
			return(this.RP_colored);
		}
		
	}
	
	//////////////////////////////////
	//||||||||||||||||||||||||||||||||
	//////////////////////////////////
	
	ArrayList <Entry> seqArray;
	String input_spacer = "";
	
	
	public SeqArray(){
		seqArray = new ArrayList<Entry>();
	}
	public SeqArray(String input){
		seqArray = new ArrayList<Entry>();
		this.input_spacer = input;
	}
	
	public void addEntry(int number,
			String type,
			String name,
			String sequence,
			String sequence_colored,
			String structure,
			String structure_colored,
			float mfe,
			float mfe_tracr,
			float mfe_loop, 
			boolean repeat_U6F, 
			String FP, 
			String RP, 
			String FP_colored, 
			String RP_colored){
		
		Entry entry = new Entry();
		entry.set_number(number);
		entry.set_type(type);
		entry.set_name(name);
		entry.set_sequence(sequence);
		entry.set_sequence_colored(sequence_colored);
		entry.set_structure(structure);
		entry.set_structure_colored(structure_colored);
		entry.set_mfe(mfe);
		entry.set_mfe_tracr(mfe_tracr);
		entry.set_mfe_loop(mfe_loop);
		entry.set_repeat_U6G(repeat_U6F);
		entry.set_FP(FP);
		entry.set_RP(RP);
		entry.set_FP_colored(FP_colored);
		entry.set_RP_colored(RP_colored);
		
		seqArray.add(entry);
		
	}
	
	public void write_HTML(String filename) throws FileNotFoundException, UnsupportedEncodingException{
		
		PrintWriter writer = new PrintWriter(filename, "UTF-8");
		writer.println("<!DOCTYPE html>");
		writer.println("<html lang=\"en\">");
		writer.println("<head>");
		writer.println("<meta charset=\"utf-8\">");
		writer.println("<title>AMS</title>");
		writer.println("<link rel=\"stylesheet\" href=\"style.css\">");
		writer.println("<script src=\"script.js\"></script>");
		writer.println("<script src=\"./Chart.js-master/Chart.js\"></script>");
		writer.println("</head>");
		writer.println("<body>");
		
		writer.println("BCube -- All Modulation Stems Module<br/>....................................<br/>");
		
		DateFormat dateFormat = new SimpleDateFormat("yyyy/MM/dd HH:mm:ss");
		Calendar cal = Calendar.getInstance();
		writer.println(dateFormat.format(cal.getTime()));
		
		writer.println(" <br/>");
		writer.println(" Input spacer : " + "<span class = \"spacer\">" + this.input_spacer + "</span>");
		writer.println(" <br/>....................................<br/>");
		
		String labels = "[";
		String values = "["; 
		
		for(int i=0 ; i<this.seqArray.size() ; i++){
			Entry current_entry = this.seqArray.get(i);
			
			writer.println("<p>");
			writer.println("#" + current_entry.get_number() + 
					", NAME: " + current_entry.get_name() +
					", TYPE: " + current_entry.get_type());
			writer.println("<br/>");
			writer.println(current_entry.get_sequence_colored());
			if(current_entry.get_repeat_U6G()){writer.println(" | <span class = \"extra\">U6G repeat</span>");}
			writer.println("<br/>");
			writer.println(current_entry.get_structure_colored() + 
					" | " + current_entry.get_mfe());
			writer.println("<br/>");
			writer.println("FORWARD PRIMER: " + current_entry.get_FP_colored() + "<br/>");
			writer.println("REVERSE PRIMER: " + current_entry.get_RP_colored() + "<br/>");
			
			writer.println("</p>");
			
			if(i==0){
				labels = labels + "\""+ current_entry.get_name() + "\"";
				values = values + current_entry.get_mfe();
			}else{
				labels = labels + "," +  "\""+ current_entry.get_name() + "\"";
				values = values + "," + current_entry.get_mfe();
			}	
		}
		labels = labels + "]";
		values = values + "]";
		
		writer.println("<div style=\"width:50%\"><div><canvas id=\"canvas\" height=\"450\" width=\"600\"></canvas></div></div>");
		
		writer.println("<script>\n"+
				"var lineChartData = {\n"+
			"labels : " + labels + ",\n"+
			"datasets : [\n"+
				"{\n"+
					"label: \"My Second dataset\",\n"+
					"fillColor : \"rgba(159,220,252,0.2)\",\n"+
					"strokeColor : \"rgba(159,220,252,1)\",\n"+
					"pointColor : \"rgba(159,220,252,1)\",\n"+
					"pointStrokeColor : \"#fff\",\n"+
					"pointHighlightFill : \"#fff\",\n"+
					"pointHighlightStroke : \"rgba(151,187,205,1)\",\n"+
					"data : " + values + "\n"+
				"}\n"+
			"]\n"+

		"}\n"+

	"window.onload = function(){\n"+
		"var ctx = document.getElementById(\"canvas\").getContext(\"2d\");\n"+
		"window.myLine = new Chart(ctx).Line(lineChartData, {\n"+
			"responsive: true\n"+
		"});\n"+
	"}\n"+
	"</script>\n");
		
		
		writer.println("</body>");
		writer.println("</html>");
		writer.close();
	}
	
}
